# Supplementary material for: Diet and microbiome shape small-molecule cytokinin pools in mammals
Source: Gut Microbes. 2026 Jun 12;18(1):2679497. doi: 10.1080/19490976.2026.2679497 (PMC13274119; doi:10.1080/19490976.2026.2679497)
Supplement: Supplementary material — Supp_table5_AHK_annotations.xlsx [file KGMI_A_2679497_SM7581.xlsx]

## Sheet: Sheet1
gene_id	organism	n_smart_hits	smart_hits	smart_hit_details	n_pfam_hits	pfam_hits	pfam_hit_details	eggnog_description	eggnog_predicted_protein_name	eggnog_seed_ortholog	eggnog_seed_evalue	eggnog_seed_score	eggnog_ogs	eggnog_go_terms	eggnog_ec_number	eggnog_kegg_ko	eggnog_kegg_pathway	eggnog_kegg_module	eggnog_brite
GMGC10.310_887_974.UNKNOWN	Romboutsia timonensis	1	HATPase_c	HATPase_c(start=30,end=114,evalue=0.00677993532177368,bitscore=24.6)	1	Pfam:HATPase_c	Pfam:HATPase_c(start=30,end=114,evalue=6e-15,bitscore=51.9)	PAS fold	-	1499684.CCNP01000023_gene3300	9.6e-29	132.9	1VS9P@1239; 24ZGJ@186801; 36RAG@31979; COG0642@1; COG2205@2		-
GMGC10.300_190_328.UNKNOWN	Fusicatenibacter saccharivorans	1	HisKA	HisKA(start=198,end=263,evalue=3.90100978633192e-16,bitscore=68.8)	1	Pfam:HisKA	Pfam:HisKA(start=198,end=263,evalue=2.8e-14,bitscore=50.5)	Histidine kinase	-	553973.CLOHYLEM_06142	3e-41	176	1UM03@1239; 24F2S@186801; COG5002@1; COG5002@2		-
GMGC10.269_509_619.NTRY	Bilophila sp. 4_1_30	3	PAS; HisKA; HATPase_c	PAS(start=1,end=55,evalue=8.97437074756643,bitscore=10.7); HisKA(start=110,end=179,evalue=4.45123950669756e-11,bitscore=52); HATPase_c(start=219,end=332,evalue=5.99237783698996e-26,bitscore=101.4)	6	Pfam:PAS_4; Pfam:PAS_9; Pfam:PAS; Pfam:HisKA; Pfam:HATPase_c_5; Pfam:HATPase_c	Pfam:PAS_4(start=1,end=104,evalue=8.6e-09,bitscore=31.7); Pfam:PAS_9(start=1,end=101,evalue=1.5e-07,bitscore=27.4); Pfam:PAS(start=1,end=99,evalue=1e-07,bitscore=28); Pfam:HisKA(start=110,end=178,evalue=2.8e-10,bitscore=37.4); Pfam:HATPase_c_5(start=219,end=326,evalue=3.9e-07,bitscore=24.7); Pfam:HATPase_c(start=219,end=332,evalue=3.5e-19,bitscore=67.1)	histidine kinase HAMP region domain protein	ntrY	1408428.JNJP01000006_gene2529	3.6e-169	600.9	1MWKZ@1224; 2M9DJ@213115; 2WIYA@28221; 42MCN@68525; COG5000@1; COG5000@2	GO:0005575; GO:0005623; GO:0005886; GO:0016020; GO:0044464; GO:0071944	2.7.13.3	ko:K13598	ko02020; map02020	M00498	ko00000; ko00001; ko00002; ko01000; ko01001; ko02022
GMGC10.046_719_112.PHOR	Ruminococcus sp. SR1/5	1	HisKA	HisKA(start=256,end=322,evalue=2.93133938091379e-20,bitscore=82.5)	1	Pfam:HisKA	Pfam:HisKA(start=256,end=322,evalue=2.5e-19,bitscore=66.7)	Psort location CytoplasmicMembrane, score	-	411459.RUMOBE_00492	8.1e-119	433.7	1TQ1H@1239; 247VG@186801; 3XZJP@572511; COG5002@1; COG5002@2		2.7.13.3	ko:K07636	ko02020; map02020	M00434	ko00000; ko00001; ko00002; ko01000; ko01001; ko02022
GMGC10.209_033_536.UNKNOWN	Blautia obeum A2-162	2	REC; Trans_reg_C	REC(start=3,end=113,evalue=5.1548712792667e-31,bitscore=118.3); Trans_reg_C(start=145,end=217,evalue=8.19639839917283e-16,bitscore=74.1)	2	Pfam:Response_reg; Pfam:Trans_reg_C	Pfam:Response_reg(start=5,end=114,evalue=3.4e-21,bitscore=74); Pfam:Trans_reg_C(start=145,end=217,evalue=2.4e-21,bitscore=73.2)	Transcriptional regulatory protein, C terminal	-	411459.RUMOBE_01862	1.3e-122	445.7	1TQSA@1239; 24F54@186801; 3Y2DR@572511; COG0745@1; COG0745@2		-
GMGC10.212_094_885.UNKNOWN	Clostridium sp. CAG:62	1	REC	REC(start=2,end=114,evalue=2.36855686056826e-30,bitscore=116.1)	1	Pfam:Response_reg	Pfam:Response_reg(start=4,end=115,evalue=8.1e-27,bitscore=91.4)	cheY-homologous receiver domain	cheB	397291.C804_02368	2.5e-40	171.4	1VBZF@1239; 24Q6V@186801; 27P9X@186928; COG2201@1; COG2201@2		3.1.1.61,3.5.1.44	ko:K03412; ko:K03413	ko02020; ko02030; map02020; map02030	M00506	ko00000; ko00001; ko00002; ko01000; ko02022; ko02035
GMGC10.290_803_849.BASS	Cupriavidus sp. HMR-1	0			0			Histidine kinase	qseC	266264.Rmet_5393	1.9e-237	828.2	1K3E1@119060; 1QTSX@1224; 2VI7K@28216; COG0642@1; COG0642@2		2.7.13.3	ko:K02484; ko:K07645; ko:K07649; ko:K07653; ko:K18351	ko01502; ko02020; ko02024; map01502; map02020; map02024	M00453; M00457; M00460; M00651; M00658	ko00000; ko00001; ko00002; ko01000; ko01001; ko01504; ko02022
GMGC10.048_827_146.RESD	Lachnospiraceae bacterium TF01-11	0			2	Pfam:Response_reg; Pfam:Trans_reg_C	Pfam:Response_reg(start=1,end=61,evalue=1.1e-14,bitscore=51.7); Pfam:Trans_reg_C(start=93,end=141,evalue=3.4e-14,bitscore=48.3)	Transcriptional regulatory protein, C terminal	-	1410624.JNKK01000015_gene1455	8.7e-64	249.6	1TPZ0@1239; 2484X@186801; 27J18@186928; COG0745@1; COG0745@2		-
GMGC10.205_622_248.UNKNOWN	Burkholderiales bacterium YL45	1	REC	REC(start=14,end=127,evalue=1.06474770792499e-23,bitscore=94)	1	Pfam:Response_reg	Pfam:Response_reg(start=16,end=128,evalue=3.4e-21,bitscore=72.9)	cheY-homologous receiver domain	-	469610.HMPREF0189_02181	3.7e-30	137.9	1PG2G@1224; 2W11M@28216; COG2199@1; COG3706@2		3.1.3.3	ko:K07315			ko00000; ko01000; ko03021
GMGC10.185_762_758.UNKNOWN	Faecalibacterium prausnitzii	1	REC	REC(start=7,end=86,evalue=0.000967242583217986,bitscore=27.7)	1	Pfam:Response_reg	Pfam:Response_reg(start=9,end=87,evalue=6e-19,bitscore=65.4)	HD domain	-	657322.FPR_16730	8.9e-27	125.9	1UQJH@1239; 248UM@186801; 3WIEK@541000; COG2199@1; COG2199@2; COG3437@1; COG3437@2		-	ko:K07814			ko00000; ko02022
GMGC10.299_670_305.UNKNOWN	Bifidobacterium dentium	1	REC	REC(start=1,end=108,evalue=1.81703997590358e-08,bitscore=43.4)	1	Pfam:Response_reg	Pfam:Response_reg(start=3,end=109,evalue=3.4e-17,bitscore=59.7)	helix_turn_helix, Lux Regulon	-	401473.BDP_0818	1.2e-64	252.7	2GJ46@201174; 4CYQW@85004; COG2197@1; COG2197@2		-
GMGC10.258_001_351.UNKNOWN	Firmicutes bacterium CAG:56	1	REC	REC(start=46,end=114,evalue=0.176929723393385,bitscore=-0.1)	1	Pfam:Response_reg	Pfam:Response_reg(start=48,end=114,evalue=6e-14,bitscore=49.3)	Response regulator receiver domain protein	-	180332.JTGN01000018_gene43	6.7e-14	83.6	1V2HA@1239; 24G2X@186801; COG0745@1; COG0745@2		-
GMGC10.184_349_385.TTRR	Sutterella wadsworthensis HGA0223	2	REC; HTH_LUXR	REC(start=10,end=121,evalue=4.1947462026989e-22,bitscore=88.7); HTH_LUXR(start=145,end=202,evalue=4.31350896842182e-17,bitscore=72.6)	3	Pfam:Response_reg; Pfam:Sigma70_r4_2; Pfam:GerE	Pfam:Response_reg(start=12,end=122,evalue=2.9e-27,bitscore=92.8); Pfam:Sigma70_r4_2(start=139,end=190,evalue=8.3e-10,bitscore=35.3); Pfam:GerE(start=146,end=202,evalue=5.3e-15,bitscore=51.6)	response regulator	-	1203554.HMPREF1476_00550	4.1e-46	191.4	1N6WR@1224; 2VK0C@28216; COG4566@1; COG4566@2		-	ko:K14987	ko02020; map02020	M00524	ko00000; ko00001; ko00002; ko02022
GMGC10.183_197_644.RHOM_13730	Ruminococcus sp. CAG:57	2	HAMP; HisKA	HAMP(start=31,end=84,evalue=7.45425061630084e-13,bitscore=57.9); HisKA(start=85,end=151,evalue=4.61939467222808e-18,bitscore=75.2)	2	Pfam:HAMP; Pfam:HisKA	Pfam:HAMP(start=31,end=81,evalue=2.1e-10,bitscore=35.6); Pfam:HisKA(start=85,end=151,evalue=6.1e-16,bitscore=54.7)	PhoQ Sensor	-	1160721.RBI_I01613	6.3e-58	230.3	1V10X@1239; 249HQ@186801; 3WHZ3@541000; COG0642@1; COG2205@2		-
GMGC10.247_663_257.SPAK	Paenibacillus phocaensis	3	HAMP; HisKA; HATPase_c	HAMP(start=180,end=232,evalue=3.07937708716965e-05,bitscore=32.6); HisKA(start=240,end=305,evalue=2.20674437562317e-15,bitscore=66.3); HATPase_c(start=350,end=462,evalue=4.54137318117493e-26,bitscore=101.8)	4	Pfam:HisKA; Pfam:HATPase_c_2; Pfam:HATPase_c; Pfam:HATPase_c_3	Pfam:HisKA(start=240,end=305,evalue=1e-14,bitscore=53.1); Pfam:HATPase_c_2(start=323,end=435,evalue=2e-08,bitscore=28.3); Pfam:HATPase_c(start=350,end=461,evalue=8.4e-16,bitscore=57.6); Pfam:HATPase_c_3(start=353,end=437,evalue=3.8e-07,bitscore=25.9)	PhoQ Sensor	-	621372.ACIH01000033_gene580	1.5e-197	695.7	1TS1G@1239; 26S3A@186822; 4HBC0@91061; COG0642@1; COG2205@2		-
GMGC10.309_233_820.ARCA	Haemophilus parainfluenzae	2	REC; Trans_reg_C	REC(start=15,end=125,evalue=1.35788488979728e-39,bitscore=146.8); Trans_reg_C(start=166,end=242,evalue=3.51387291291143e-15,bitscore=72)	2	Pfam:Response_reg; Pfam:Trans_reg_C	Pfam:Response_reg(start=17,end=126,evalue=5.7e-28,bitscore=95.1); Pfam:Trans_reg_C(start=166,end=242,evalue=8.3e-19,bitscore=63.8)	COG0745 Response regulators consisting of a CheY-like receiver domain and a winged-helix DNA-binding domain	-	862965.PARA_01690	2.2e-131	474.9	1MWJG@1224; 1RPU3@1236; COG0745@1; COG0745@2		-
GMGC10.184_670_614.PHOP	Firmicutes bacterium CAG:240	0			1	Pfam:Response_reg	Pfam:Response_reg(start=25,end=84,evalue=3.1e-14,bitscore=50.4)	Response regulators consisting of a CheY-like receiver domain and a winged-helix DNA-binding domain	-	1410638.JHXJ01000001_gene1638	8.9e-16	89.4	1TPU2@1239; 24B71@186801; 3WGHT@541000; COG0745@1; COG0745@2		-
GMGC10.178_873_736.UNKNOWN	Firmicutes bacterium CAG:646	2	REC; HTH_ARAC	REC(start=2,end=117,evalue=1.06279585208391e-32,bitscore=123.9); HTH_ARAC(start=407,end=491,evalue=1.18346102985616e-25,bitscore=101)	3	Pfam:Response_reg; Pfam:HTH_18; Pfam:HTH_AraC	Pfam:Response_reg(start=4,end=118,evalue=1.1e-29,bitscore=100.2); Pfam:HTH_18(start=414,end=493,evalue=2e-21,bitscore=72.2); Pfam:HTH_AraC(start=453,end=492,evalue=2e-10,bitscore=36.6)	helix_turn_helix, arabinose operon control protein	-	33035.JPJF01000007_gene2043	1.1e-108	400.6	1TQYB@1239; 24ERE@186801; 3Y1DE@572511; COG2207@1; COG2207@2; COG4753@1; COG4753@2		-	ko:K03413; ko:K07720	ko02020; ko02030; map02020; map02030	M00506; M00519	ko00000; ko00001; ko00002; ko02022; ko02035
GMGC10.293_191_871.UNKNOWN	Roseburia intestinalis CAG:13	1	HisKA	HisKA(start=62,end=128,evalue=2.55187914955238e-20,bitscore=82.7)	1	Pfam:HisKA	Pfam:HisKA(start=62,end=128,evalue=5.4e-19,bitscore=63.3)	PhoQ Sensor	-	1235793.C809_02883	7.7e-30	136.7	1TP73@1239; 248Y6@186801; 27ICQ@186928; COG0642@1; COG2205@2		-
GMGC10.204_804_362.UNKNOWN	Roseburia intestinalis L1-82	2	HisKA; HATPase_c	HisKA(start=61,end=125,evalue=3.42507416405287e-12,bitscore=55.7); HATPase_c(start=168,end=255,evalue=0.00026403157068815,bitscore=29.5)	2	Pfam:HisKA; Pfam:HATPase_c	Pfam:HisKA(start=61,end=125,evalue=3.1e-13,bitscore=46.4); Pfam:HATPase_c(start=168,end=255,evalue=4.5e-09,bitscore=33.9)	PhoQ Sensor	-	622312.ROSEINA2194_01140	3.3e-138	497.7	1TT7F@1239; 247UJ@186801; COG0642@1; COG2205@2		-
GMGC10.204_756_271.PHOP	Clostridium sp. CAG:264	1	REC	REC(start=1,end=78,evalue=5.59259654321915e-09,bitscore=45.1)	1	Pfam:Response_reg	Pfam:Response_reg(start=1,end=79,evalue=1.3e-23,bitscore=81)	PFAM response regulator receiver	-	411489.CLOL250_00371	8.8e-66	256.1	1TSRR@1239; 24AG3@186801; 36HPB@31979; COG0745@1; COG0745@2		-
GMGC10.301_788_353.UNKNOWN	Firmicutes bacterium CAG:103	1	REC	REC(start=34,end=108,evalue=0.159255471627729,bitscore=0.5)	1	Pfam:Response_reg	Pfam:Response_reg(start=36,end=108,evalue=1.4e-11,bitscore=41.3)	Transcriptional regulatory protein, C terminal	-	1226322.HMPREF1545_02695	1.6e-20	105.5	1TPN8@1239; 248UA@186801; 2N677@216572; COG0745@1; COG0745@2		-
GMGC10.048_204_073.UNKNOWN	Emergencia timonensis	0			0			cheY-homologous receiver domain	-	1232453.BAIF02000072_gene4656	3.5e-09	66.6	1TSDF@1239; 250SJ@186801; 26CS1@186813; COG0784@1; COG0784@2		-
GMGC10.049_498_552.CHEV	Clostridium sp. CAG:122	2	CheW; REC	CheW(start=11,end=148,evalue=2.5860837819281e-30,bitscore=115.9); REC(start=173,end=294,evalue=3.5661510649419e-25,bitscore=98.9)	2	Pfam:CheW; Pfam:Response_reg	Pfam:CheW(start=15,end=152,evalue=3.4e-33,bitscore=108); Pfam:Response_reg(start=175,end=295,evalue=4.9e-24,bitscore=81.2)	Two component signalling adaptor domain	cheV	483218.BACPEC_00688	2e-113	415.6	1TRJU@1239; 24AQW@186801; 2684M@186813; COG0784@1; COG0784@2; COG0835@1; COG0835@2	GO:0005575; GO:0005622; GO:0005623; GO:0005737; GO:0005829; GO:0006935; GO:0008150; GO:0009605; GO:0040011; GO:0042221; GO:0042330; GO:0044424; GO:0044444; GO:0044464; GO:0050896	2.7.13.3	ko:K03407; ko:K03408; ko:K03415	ko02020; ko02030; map02020; map02030	M00506	ko00000; ko00001; ko00002; ko01000; ko01001; ko02022; ko02035
GMGC10.179_401_364.UNKNOWN	Holdemania filiformis DSM 12042	0			0			Response regulator receiver domain protein	-	545696.HOLDEFILI_00879	8.8e-130	469.5	1TT12@1239; 3VQNU@526524; COG0745@1; COG0745@2		-
GMGC10.298_225_840.PHOR	Fusicatenibacter saccharivorans	0			1	Pfam:HATPase_c	Pfam:HATPase_c(start=5,end=65,evalue=1.3e-10,bitscore=36.6)	His Kinase A (phospho-acceptor) domain	-	658088.HMPREF0987_00935	8.2e-17	92.4	1TQ1H@1239; 247VG@186801; 27I92@186928; COG5002@1; COG5002@2		2.7.13.3	ko:K07636	ko02020; map02020	M00434	ko00000; ko00001; ko00002; ko01000; ko01001; ko02022
GMGC10.211_539_286.PHOB	Ruminococcus torques ATCC 27756	2	REC; Trans_reg_C	REC(start=2,end=115,evalue=5.39536549856972e-34,bitscore=128.2); Trans_reg_C(start=149,end=222,evalue=2.98183243051433e-27,bitscore=112.1)	2	Pfam:Response_reg; Pfam:Trans_reg_C	Pfam:Response_reg(start=4,end=116,evalue=9e-25,bitscore=85.9); Pfam:Trans_reg_C(start=149,end=222,evalue=1.5e-28,bitscore=97.1)	positive response regulator for pho regulon	-	411460.RUMTOR_00167	8.6e-122	443	1TQY9@1239; 24D6A@186801; 3XYH5@572511; COG0745@1; COG0745@2		-
GMGC10.204_185_278.DLTR	Sutterella wadsworthensis HGA0223	2	REC; Trans_reg_C	REC(start=1,end=112,evalue=1.39047411936652e-36,bitscore=136.8); Trans_reg_C(start=145,end=216,evalue=1.95417368415417e-22,bitscore=96.1)	2	Pfam:Response_reg; Pfam:Trans_reg_C	Pfam:Response_reg(start=3,end=113,evalue=6.8e-25,bitscore=85.8); Pfam:Trans_reg_C(start=145,end=216,evalue=1.1e-22,bitscore=77.2)	Transcriptional regulatory protein, C terminal	-	1203554.HMPREF1476_02367	3.1e-108	397.9	1N0YI@1224; 2VHIS@28216; 4PQCH@995019; COG0745@1; COG0745@2		-
GMGC10.266_337_618.PHOR	Peptococcus niger	1	HATPase_c	HATPase_c(start=11,end=121,evalue=2.06897023010391e-29,bitscore=112.9)	2	Pfam:HATPase_c_5; Pfam:HATPase_c	Pfam:HATPase_c_5(start=11,end=118,evalue=1e-09,bitscore=31.9); Pfam:HATPase_c(start=11,end=121,evalue=1.5e-26,bitscore=89.8)	PhoQ Sensor	yclK	1410653.JHVC01000011_gene928	6.2e-22	110.5	1V10X@1239; 24P7E@186801; 36F5F@31979; COG0642@1; COG2205@2; COG5000@1; COG5000@2		2.7.13.3	ko:K07636; ko:K07769	ko02020; map02020	M00434; M00466	ko00000; ko00001; ko00002; ko01000; ko01001; ko02022
GMGC10.204_669_838.UNKNOWN	Firmicutes bacterium CAG:884	0			0			PhoQ Sensor	-	1410626.JHXB01000001_gene2246	3.6e-11	74.7	1TQMV@1239; 247SE@186801; 27KS9@186928; COG0642@1; COG2205@2		-
GMGC10.050_997_311.UNKNOWN	Merdibacter massiliensis	1	REC	REC(start=36,end=146,evalue=3.2217945567578e-32,bitscore=122.3)	1	Pfam:Response_reg	Pfam:Response_reg(start=38,end=146,evalue=5.8e-26,bitscore=88)	response regulator	-	272562.CA_C0524	2.4e-24	118.6	1TT12@1239; 24AB1@186801; 36HY7@31979; COG0745@1; COG0745@2		-
GMGC10.004_173_565.NISR	Streptococcus parasanguinis	2	REC; Trans_reg_C	REC(start=3,end=111,evalue=2.59471645318651e-36,bitscore=135.9); Trans_reg_C(start=146,end=220,evalue=2.89786444711482e-16,bitscore=75.6)	2	Pfam:Response_reg; Pfam:Trans_reg_C	Pfam:Response_reg(start=5,end=112,evalue=3.1e-21,bitscore=80.9); Pfam:Trans_reg_C(start=146,end=220,evalue=1e-16,bitscore=64.4)	Transcriptional regulatory protein, C terminal	-	999425.HMPREF9186_00388	8.5e-114	416.4	1V5S4@1239; 4IQ3S@91061; COG0745@1; COG0745@2		-
GMGC10.209_742_507.KDPE	Subdoligranulum variabile DSM 15176	2	REC; Trans_reg_C	REC(start=1,end=86,evalue=1.0830402376189e-15,bitscore=67.4); Trans_reg_C(start=122,end=198,evalue=1.28068725417345e-17,bitscore=80.1)	2	Pfam:Response_reg; Pfam:Trans_reg_C	Pfam:Response_reg(start=2,end=87,evalue=8.9e-22,bitscore=74.9); Pfam:Trans_reg_C(start=122,end=198,evalue=1.5e-22,bitscore=75.3)	transcriptional regulatory protein KdpE	-	411471.SUBVAR_06398	8.5e-105	386.3	1UDAQ@1239; 249RQ@186801; 3WHY5@541000; COG0745@1; COG0745@2		-
GMGC10.203_635_237.UNKNOWN	Blautia sp. Marseille-P3087	1	HATPase_c	HATPase_c(start=31,end=123,evalue=3.64645537733642e-07,bitscore=39)	1	Pfam:HATPase_c	Pfam:HATPase_c(start=31,end=123,evalue=5.3e-15,bitscore=52.4)	PhoQ Sensor	-	518637.EUBIFOR_02186	3.9e-28	131	1V0S7@1239; 3VQ3Q@526524; COG0642@1; COG0642@2; COG0784@1; COG0784@2; COG2205@2		-
GMGC10.182_891_769.KINB	Streptococcus uberis S6261	0			1	Pfam:HATPase_c	Pfam:HATPase_c(start=1,end=60,evalue=1.3e-13,bitscore=46.2)	PhoQ Sensor	-	218495.SUB0202	4.7e-14	83.2	1V10X@1239; 4HB4P@91061; COG0642@1; COG2205@2		-
GMGC10.203_574_697.PHOR	Faecalibacterium prausnitzii	1	HisKA	HisKA(start=94,end=158,evalue=5.22624846609274e-17,bitscore=71.7)	1	Pfam:HisKA	Pfam:HisKA(start=94,end=158,evalue=2.1e-21,bitscore=71.2)	Histidine kinase	-	411483.FAEPRAA2165_02368	4.2e-75	287.3	1TQ1H@1239; 247VG@186801; 3WGB6@541000; COG5002@1; COG5002@2		2.7.13.3	ko:K07636	ko02020; map02020	M00434	ko00000; ko00001; ko00002; ko01000; ko01001; ko02022
GMGC10.182_940_684.KDPD	Dorea formicigenerans ATCC 27755	1	HATPase_c	HATPase_c(start=3,end=85,evalue=1.61152083194389e-08,bitscore=43.5)	1	Pfam:HATPase_c	Pfam:HATPase_c(start=1,end=85,evalue=1.4e-17,bitscore=60.3)	ATPase histidine kinase DNA gyrase B HSP90 domain protein	-	411461.DORFOR_00146	7e-43	179.5	1TQHB@1239; 247S4@186801; 27WKD@189330; COG0642@1; COG2205@2		-
GMGC10.047_576_710.UNKNOWN	Faecalibacterium prausnitzii	1	REC	REC(start=1,end=104,evalue=1.5818251747316e-08,bitscore=43.6)	1	Pfam:Response_reg	Pfam:Response_reg(start=1,end=105,evalue=3.2e-16,bitscore=56.5)	PhoQ Sensor	-	657322.FPR_07600	1.2e-68	265.8	1TQMV@1239; 247SE@186801; 3WGVD@541000; COG0642@1; COG0745@1; COG0745@2; COG0784@1; COG0784@2; COG0834@1; COG0834@2; COG2205@2		2.7.13.3	ko:K02030; ko:K02489	ko02020; map02020	M00236; M00662	ko00000; ko00001; ko00002; ko01000; ko01001; ko02000; ko02022
GMGC10.179_087_892.UNKNOWN	[Ruminococcus] torques	1	HATPase_c	HATPase_c(start=161,end=240,evalue=2.19204745762926e-10,bitscore=49.7)	1	Pfam:HATPase_c	Pfam:HATPase_c(start=161,end=240,evalue=2.6e-14,bitscore=50.8)	Psort location CytoplasmicMembrane, score	-	1121115.AXVN01000022_gene1756	1.1e-58	233.4	1TQ1H@1239; 247VG@186801; 3XYXC@572511; COG5002@1; COG5002@2		-
GMGC10.049_948_100.DEGU	[Eubacterium] rectale DSM 17629	2	REC; HTH_LUXR	REC(start=3,end=116,evalue=1.0790730991097e-33,bitscore=127.2); HTH_LUXR(start=148,end=205,evalue=7.67640346502466e-23,bitscore=91.7)	2	Pfam:Response_reg; Pfam:GerE	Pfam:Response_reg(start=5,end=117,evalue=1.3e-32,bitscore=110.3); Pfam:GerE(start=149,end=205,evalue=5.9e-22,bitscore=74.2)	helix_turn_helix, Lux Regulon	degU	1235790.C805_03504	3.7e-74	284.6	1TRXG@1239; 24FZX@186801; 25ZQZ@186806; COG2197@1; COG2197@2		-
GMGC10.298_230_063.UNKNOWN	[Clostridium] asparagiforme DSM 15981	2	REC; Trans_reg_C	REC(start=5,end=115,evalue=4.02724320271234e-33,bitscore=125.3); Trans_reg_C(start=152,end=227,evalue=2.37393053779592e-12,bitscore=62.6)	2	Pfam:Response_reg; Pfam:Trans_reg_C	Pfam:Response_reg(start=7,end=116,evalue=5.3e-24,bitscore=83.5); Pfam:Trans_reg_C(start=152,end=227,evalue=1.7e-15,bitscore=55.4)	Response regulator receiver domain	-	658086.HMPREF0994_05957	1.9e-52	212.6	1V76G@1239; 24K87@186801; COG0745@1; COG0745@2		-
GMGC10.265_952_612.UNKNOWN	Faecalibacterium prausnitzii	1	HATPase_c	HATPase_c(start=58,end=116,evalue=0.027587514391354,bitscore=17.3)	1	Pfam:HATPase_c	Pfam:HATPase_c(start=58,end=116,evalue=1e-13,bitscore=48.7)	PhoQ Sensor	-	411483.FAEPRAA2165_02814	9.3e-56	222.6	1V10X@1239; 24P7E@186801; 3WGC1@541000; COG0642@1; COG2205@2; COG3850@1; COG3850@2		2.7.13.3	ko:K18143	ko01501; map01501	M00649; M00655	ko00000; ko00001; ko00002; ko01000; ko01001; ko01504; ko02022
GMGC10.290_800_968.BASS	Cupriavidus metallidurans NBRC 101272	2	HisKA; HATPase_c	HisKA(start=230,end=295,evalue=5.73578688809066e-14,bitscore=61.6); HATPase_c(start=341,end=453,evalue=8.53132060252373e-31,bitscore=117.5)	2	Pfam:HisKA; Pfam:HATPase_c	Pfam:HisKA(start=230,end=295,evalue=1e-12,bitscore=46.7); Pfam:HATPase_c(start=341,end=453,evalue=8.7e-19,bitscore=67.2)	PhoQ Sensor	-	266264.Rmet_5327	6.2e-255	886.3	1K3RW@119060; 1N1Z2@1224; 2VJBG@28216; COG0642@1; COG2205@2		-
GMGC10.204_465_316.UNKNOWN	Faecalibacterium prausnitzii	0			1	Pfam:Response_reg	Pfam:Response_reg(start=1,end=74,evalue=8.8e-15,bitscore=52)	Response regulator containing a CheY-like receiver domain and an HD-GYP domain	-	657322.FPR_12710	6.5e-80	303.5	1UQJH@1239; 248UM@186801; 3WHN6@541000; COG2199@1; COG2199@2; COG3437@1; COG3437@2		-	ko:K07814			ko00000; ko02022
GMGC10.179_266_982.UNKNOWN	Roseburia faecis	1	HisKA	HisKA(start=18,end=84,evalue=6.00338301513421e-17,bitscore=71.5)	1	Pfam:HisKA	Pfam:HisKA(start=18,end=84,evalue=8.6e-17,bitscore=56.7)	PhoQ Sensor	-	592026.GCWU0000282_002372	8.3e-27	126.3	1UHQC@1239; 25EVD@186801; COG0642@1; COG2205@2		-
GMGC10.185_619_257.UNKNOWN	Bacteroides coprocola DSM 17136	1	HisKA	HisKA(start=1,end=59,evalue=0.0514025252023482,bitscore=16)	1	Pfam:HisKA	Pfam:HisKA(start=2,end=59,evalue=1.2e-07,bitscore=27)	PhoQ Sensor	-	470145.BACCOP_03978	8.2e-36	156.4	2FM2N@200643; 4AMGE@815; 4NDXU@976; COG0642@1; COG0745@1; COG0745@2; COG1879@1; COG1879@2; COG2205@2		-	ko:K10439	ko02010; ko02030; map02010; map02030	M00212	ko00000; ko00001; ko00002; ko02000
GMGC10.046_776_711.UNKNOWN	Lachnospiraceae bacterium 3-1	3	REC; HDc; GGDEF	REC(start=14,end=128,evalue=1.08830294644002e-29,bitscore=113.9); HDc(start=170,end=319,evalue=0.000805538384632624,bitscore=28.1); GGDEF(start=389,end=548,evalue=1.68029267297274e-26,bitscore=103.6)	4	Pfam:Response_reg; Pfam:HD; Pfam:HD_5; Pfam:GGDEF	Pfam:Response_reg(start=16,end=129,evalue=4.4e-25,bitscore=85.4); Pfam:HD(start=176,end=310,evalue=7.4e-18,bitscore=61.3); Pfam:HD_5(start=232,end=300,evalue=3.7e-15,bitscore=51.2); Pfam:GGDEF(start=399,end=545,evalue=1.3e-27,bitscore=94.3)	HD domain	-	397288.C806_00583	8.6e-224	783.1	1UQJH@1239; 248UM@186801; 27IRU@186928; COG3437@1; COG3437@2		-	ko:K07814			ko00000; ko02022
GMGC10.207_888_351.KDPE	Firmicutes bacterium CAG:24	1	REC	REC(start=6,end=108,evalue=1.43602434682342e-29,bitscore=113.5)	1	Pfam:Response_reg	Pfam:Response_reg(start=8,end=108,evalue=1.8e-26,bitscore=89.8)	Two component transcriptional regulator, winged helix family protein	-	626939.HMPREF9443_00115	2.3e-48	198	1UDAQ@1239; 4H230@909932; COG0745@1; COG0745@2		-
GMGC10.055_363_098.UNKNOWN	Robinsoniella peoriensis	2	HisKA; HATPase_c	HisKA(start=86,end=152,evalue=1.67547091533164e-06,bitscore=36.8); HATPase_c(start=196,end=305,evalue=4.4430796602226e-20,bitscore=81.9)	2	Pfam:HisKA; Pfam:HATPase_c	Pfam:HisKA(start=87,end=152,evalue=1.9e-08,bitscore=31.4); Pfam:HATPase_c(start=197,end=305,evalue=7.7e-18,bitscore=62.4)	PhoQ Sensor	-	33035.JPJF01000013_gene4675	5.4e-79	301.2	1TT7F@1239; 247UJ@186801; COG0642@1; COG2205@2		-
GMGC10.293_680_215.TRCS	Eggerthella sp. HGA1	1	HisKA	HisKA(start=95,end=162,evalue=5.14741327191449e-16,bitscore=68.4)	1	Pfam:HisKA	Pfam:HisKA(start=95,end=162,evalue=2.6e-15,bitscore=53.2)	histidine kinase DNA gyrase B	dltS	479437.Elen_0372	2e-111	408.7	2I4C4@201174; 4CUZ6@84998; COG5002@1; COG5002@2		-
GMGC10.205_338_482.UNKNOWN	Roseburia faecis	1	REC	REC(start=133,end=245,evalue=5.40527424599517e-25,bitscore=98.3)	1	Pfam:Response_reg	Pfam:Response_reg(start=135,end=246,evalue=1e-22,bitscore=78.2)	cheY-homologous receiver domain	-	397291.C804_05622	1.7e-47	197.2	1V566@1239; 25EMQ@186801; 27TZD@186928; COG0745@1; COG0745@2		-
GMGC10.261_441_548.UNKNOWN	Clostridium sp. CAG:356	2	REC; Trans_reg_C	REC(start=1,end=78,evalue=2.32581116001485e-06,bitscore=36.4); Trans_reg_C(start=113,end=188,evalue=9.47831493639453e-21,bitscore=90.5)	2	Pfam:Response_reg; Pfam:Trans_reg_C	Pfam:Response_reg(start=1,end=79,evalue=2.7e-21,bitscore=73.1); Pfam:Trans_reg_C(start=113,end=188,evalue=2.8e-24,bitscore=80.6)	Transcriptional regulatory protein, C terminal	-	358681.BBR47_48520	3.6e-57	228	1TT12@1239; 27681@186822; 4IQ3F@91061; COG0745@1; COG0745@2		-
GMGC10.206_465_072.KDPE	Firmicutes bacterium CAG:124	1	REC	REC(start=2,end=84,evalue=3.68973769150906e-09,bitscore=45.7)	1	Pfam:Response_reg	Pfam:Response_reg(start=2,end=85,evalue=9.7e-21,bitscore=71.1)	Transcriptional regulatory protein, C terminal	-	1226322.HMPREF1545_01561	4.6e-33	147.1	1UDAQ@1239; 249RQ@186801; 2N6MI@216572; COG0745@1; COG0745@2		-
GMGC10.297_563_198.TRCS	Eggerthella sp. HGA1	1	HATPase_c	HATPase_c(start=1,end=68,evalue=0.0130345557090747,bitscore=21.2)	1	Pfam:HATPase_c	Pfam:HATPase_c(start=1,end=68,evalue=3e-17,bitscore=59.2)	histidine kinase DNA gyrase B	dltS	479437.Elen_0372	1.9e-24	117.9	2I4C4@201174; 4CUZ6@84998; COG5002@1; COG5002@2		-
GMGC10.299_122_142.UNKNOWN	Bacteroides fragilis str. S38L3	1	HATPase_c	HATPase_c(start=19,end=129,evalue=4.89995697323066e-31,bitscore=118.3)	1	Pfam:HATPase_c	Pfam:HATPase_c(start=19,end=129,evalue=1e-23,bitscore=80.8)	cheY-homologous receiver domain	-	272559.BF9343_4212	9.3e-72	276.2	2FWSR@200643; 4AV4S@815; 4P0IA@976; COG0745@1; COG0745@2; COG1879@1; COG1879@2; COG5002@1; COG5002@2		-	ko:K10439	ko02010; ko02030; map02010; map02030	M00212	ko00000; ko00001; ko00002; ko02000
GMGC10.054_431_010.SPO0A	Clostridium sp. CAG:269	1	REC	REC(start=13,end=128,evalue=2.33282843295205e-29,bitscore=112.8)	2	Pfam:Response_reg; Pfam:Spo0A_C	Pfam:Response_reg(start=15,end=129,evalue=1.2e-25,bitscore=86.3); Pfam:Spo0A_C(start=176,end=279,evalue=2.1e-48,bitscore=154.2)	May play the central regulatory role in sporulation. It may be an element of the effector pathway responsible for the activation of sporulation genes in response to nutritional stress. Spo0A may act in concert with spo0H (a sigma factor) to control the expression of some genes that are critical to the sporulation process	-	398512.JQKC01000011_gene328	2.2e-90	339	1TPF7@1239; 24916@186801; 3WSIK@541000; COG0745@1; COG0745@2		-
GMGC10.210_514_477.KDPE	Candidatus Soleaferrea massiliensis AP7	1	REC	REC(start=1,end=88,evalue=1.39558610244676e-18,bitscore=77)	1	Pfam:Response_reg	Pfam:Response_reg(start=1,end=89,evalue=2.7e-24,bitscore=82.8)	COG COG0745 Response regulators consisting of a CheY-like receiver domain and a winged-helix DNA-binding domain	-	411461.DORFOR_00147	9.1e-49	199.5	1UDAQ@1239; 249RQ@186801; 27WCM@189330; COG0745@1; COG0745@2		-
GMGC10.297_542_732.UNKNOWN	Bacteroides cellulosilyticus DSM 14838	0			1	Pfam:Response_reg	Pfam:Response_reg(start=1,end=62,evalue=6.2e-13,bitscore=46.8)	helix_turn_helix, arabinose operon control protein	-	1122971.BAME01000003_gene356	8.8e-47	193	231P1@171551; 2FWSR@200643; 4P0IA@976; COG0745@1; COG0745@2; COG3292@1; COG3292@2; COG5002@1; COG5002@2		-
GMGC10.055_508_082.UNKNOWN	Blautia sp. Marseille-P3087	1	HATPase_c	HATPase_c(start=1,end=64,evalue=8.81950799377941,bitscore=-12.7)	1	Pfam:HATPase_c	Pfam:HATPase_c(start=1,end=64,evalue=9.4e-14,bitscore=48.4)	PhoQ Sensor	-	411459.RUMOBE_00398	7.1e-21	107.1	1TQMV@1239; 247SE@186801; COG0642@1; COG0642@2; COG2205@2		-
GMGC10.258_827_893.UNKNOWN	Firmicutes bacterium CAG:137	2	HAMP; HisKA	HAMP(start=15,end=69,evalue=1.99731700053645e-13,bitscore=59.8); HisKA(start=70,end=136,evalue=1.65821596104137e-19,bitscore=80)	2	Pfam:HAMP; Pfam:HisKA	Pfam:HAMP(start=15,end=66,evalue=2.5e-11,bitscore=38.4); Pfam:HisKA(start=70,end=136,evalue=2.7e-18,bitscore=61.9)	PhoQ Sensor	-	1297617.JPJD01000074_gene1629	1e-42	179.9	1V10X@1239; 24P7E@186801; 268NH@186813; COG0642@1; COG2205@2; COG5000@1; COG5000@2		2.7.13.3	ko:K07636; ko:K07769	ko02020; map02020	M00434; M00466	ko00000; ko00001; ko00002; ko01000; ko01001; ko02022
GMGC10.185_642_809.UNKNOWN	Anaerostipes hadrus	1	HisKA	HisKA(start=1,end=64,evalue=2.259706227985e-12,bitscore=56.3)	2	Pfam:HisKA; Pfam:Colicin_V	Pfam:HisKA(start=1,end=61,evalue=3.1e-17,bitscore=57.6); Pfam:Colicin_V(start=51,end=149,evalue=7.1e-17,bitscore=54.5)	ATPase histidine kinase DNA gyrase B HSP90 domain protein	yclK	1160721.RBI_I00089	1.9e-24	119	1TQ1H@1239; 247VG@186801; 3WG93@541000; COG3850@1; COG3850@2; COG5002@1; COG5002@2		2.7.13.3	ko:K07636; ko:K18143	ko01501; ko02020; map01501; map02020	M00434; M00649; M00655	ko00000; ko00001; ko00002; ko01000; ko01001; ko01504; ko02022
GMGC10.053_012_303.YCLJ	Enterococcus pseudoavium NBRC 100491	1	REC	REC(start=1,end=98,evalue=9.20743451480952e-19,bitscore=77.6)	1	Pfam:Response_reg	Pfam:Response_reg(start=3,end=99,evalue=1.1e-20,bitscore=71)	Transcriptional regulatory protein, C terminal	-	1140002.I570_02499	6.8e-47	193	1TQUQ@1239; 4AZBJ@81852; 4HAXP@91061; COG0745@1; COG0745@2		-
GMGC10.247_744_817.UNKNOWN	Ralstonia pickettii NBRC 102503	1	REC	REC(start=26,end=136,evalue=3.20033740434949e-27,bitscore=105.7)	1	Pfam:Response_reg	Pfam:Response_reg(start=28,end=137,evalue=3.7e-21,bitscore=72.5)	PhoQ Sensor	-	402626.Rpic_3143	8.8e-67	259.6	1JZSA@119060; 1NRP8@1224; 2VJI1@28216; COG0642@1; COG0745@1; COG0745@2; COG2197@1; COG2197@2; COG2205@2		2.7.13.3	ko:K20975	ko02020; ko02025; map02020; map02025	M00820	ko00000; ko00001; ko00002; ko01000; ko01001; ko02022
GMGC10.207_752_091.UNKNOWN	Peptostreptococcaceae bacterium pGA-8	3	PAS; HisKA; HATPase_c	PAS(start=113,end=181,evalue=0.0203134894610731,bitscore=23.6); HisKA(start=234,end=299,evalue=1.04716932443591e-07,bitscore=40.8); HATPase_c(start=340,end=451,evalue=2.88712167660906e-19,bitscore=79.2)	4	Pfam:PAS; Pfam:HisKA; Pfam:HATPase_c_5; Pfam:HATPase_c	Pfam:PAS(start=113,end=213,evalue=3.9e-06,bitscore=23.6); Pfam:HisKA(start=234,end=299,evalue=1.8e-09,bitscore=36.1); Pfam:HATPase_c_5(start=340,end=445,evalue=2.1e-08,bitscore=31.2); Pfam:HATPase_c(start=341,end=451,evalue=7.1e-20,bitscore=70.6)	Histidine kinase-, DNA gyrase B-, and HSP90-like ATPase	-	1095747.HMPREF1049_1033	7.7e-138	497.3	37ARF@32066; COG0834@1; COG0834@2; COG4191@1; COG4191@2		-	ko:K02030		M00236	ko00000; ko00002; ko02000
GMGC10.207_997_806.CLCAR_2697	Faecalibacterium prausnitzii L2-6	2	REC; Trans_reg_C	REC(start=1,end=88,evalue=1.31567747249534e-05,bitscore=33.9); Trans_reg_C(start=124,end=200,evalue=3.64661703518001e-22,bitscore=95.2)	2	Pfam:Response_reg; Pfam:Trans_reg_C	Pfam:Response_reg(start=2,end=89,evalue=4.9e-19,bitscore=66); Pfam:Trans_reg_C(start=124,end=200,evalue=5.7e-25,bitscore=83.1)	Transcriptional regulatory protein, C terminal	-	718252.FP2_25390	2e-109	401.7	1V0JV@1239; 24DBU@186801; 3WNJ4@541000; COG0745@1; COG0745@2		-
GMGC10.182_576_431.UNKNOWN	Eisenbergiella tayi	1	REC	REC(start=3,end=113,evalue=7.33896639105385e-36,bitscore=134.4)	1	Pfam:Response_reg	Pfam:Response_reg(start=5,end=114,evalue=1.3e-27,bitscore=93.2)	Transcriptional regulatory protein, C terminal	-	1392493.JIAB01000001_gene966	1.2e-43	183	1TR8K@1239; 24973@186801; 27RQC@186928; COG0745@1; COG0745@2		-
GMGC10.268_524_445.QSEB	Citrobacter youngae ATCC 29220	2	REC; Trans_reg_C	REC(start=50,end=161,evalue=1.62169778687382e-37,bitscore=139.9); Trans_reg_C(start=194,end=265,evalue=4.48951218971612e-22,bitscore=94.9)	2	Pfam:Response_reg; Pfam:Trans_reg_C	Pfam:Response_reg(start=52,end=162,evalue=1.1e-22,bitscore=77.4); Pfam:Trans_reg_C(start=194,end=265,evalue=8e-24,bitscore=78.3)	Transcriptional regulatory protein, C terminal	-	500640.CIT292_10907	7.3e-136	490	1N0YI@1224; 1RQQ3@1236; 3WWY7@544; COG0745@1; COG0745@2		-
GMGC10.210_521_303.PHOP	Candidatus Soleaferrea massiliensis AP7	2	REC; Trans_reg_C	REC(start=3,end=114,evalue=9.31420790459383e-38,bitscore=140.7); Trans_reg_C(start=147,end=222,evalue=6.92173599283001e-14,bitscore=67.7)	2	Pfam:Response_reg; Pfam:Trans_reg_C	Pfam:Response_reg(start=5,end=115,evalue=4.6e-28,bitscore=96.5); Pfam:Trans_reg_C(start=147,end=222,evalue=5.5e-19,bitscore=66.5)	Transcriptional regulatory protein, C terminal	-	428125.CLOLEP_02690	6.8e-111	406.8	1TPU2@1239; 24B71@186801; 3WN0Y@541000; COG0745@1; COG0745@2		-
GMGC10.291_976_723.UNKNOWN	Mobiluncus curtisii ATCC 51333	1	REC	REC(start=1,end=114,evalue=1.1049708473011e-30,bitscore=117.2)	1	Pfam:Response_reg	Pfam:Response_reg(start=3,end=114,evalue=1.3e-26,bitscore=90.7)	response regulator, receiver	-	548479.HMPREF0573_10893	1.7e-57	228.4	2IM7B@201174; COG0745@1; COG0745@2		-
GMGC10.204_162_247.UNKNOWN	Roseburia intestinalis L1-82	1	REC	REC(start=3,end=86,evalue=0.0105037520372469,bitscore=16)	1	Pfam:Response_reg	Pfam:Response_reg(start=5,end=85,evalue=2.1e-14,bitscore=50.5)	diguanylate cyclase activity	-	622312.ROSEINA2194_00273	2.3e-14	84.7	COG2199@1; COG3706@2		-
GMGC10.050_766_816.KDPD	Intestinimonas butyriciproducens	2	HisKA; HATPase_c	HisKA(start=92,end=159,evalue=2.07657665776948e-11,bitscore=53.1); HATPase_c(start=203,end=314,evalue=1.7504232593587e-18,bitscore=76.6)	3	Pfam:DUF4118; Pfam:HisKA; Pfam:HATPase_c	Pfam:DUF4118(start=1,end=85,evalue=7.9e-27,bitscore=85.3); Pfam:HisKA(start=92,end=158,evalue=1.6e-11,bitscore=41.3); Pfam:HATPase_c(start=203,end=314,evalue=7.2e-16,bitscore=56.1)	His Kinase A (phosphoacceptor) domain	-	1297617.JPJD01000093_gene2563	8.1e-94	350.5	1TQHB@1239; 247S4@186801; 26952@186813; COG0642@1; COG2205@2		-
GMGC10.309_181_792.RESD	Firmicutes bacterium CAG:24	2	REC; Trans_reg_C	REC(start=1,end=67,evalue=0.00341829035612324,bitscore=22.4); Trans_reg_C(start=102,end=175,evalue=9.39792978252016e-25,bitscore=103.8)	2	Pfam:Response_reg; Pfam:Trans_reg_C	Pfam:Response_reg(start=1,end=68,evalue=1.4e-18,bitscore=64.3); Pfam:Trans_reg_C(start=102,end=175,evalue=1.3e-27,bitscore=91.3)	response regulator, receiver	-	1226325.HMPREF1548_03724	1.1e-79	302.8	1TPZ0@1239; 2484X@186801; 36DGI@31979; COG0745@1; COG0745@2		-
GMGC10.182_886_204.UNKNOWN	Lachnospiraceae bacterium 28-4	1	REC	REC(start=2,end=116,evalue=1.12189402535319e-31,bitscore=120.5)	2	Pfam:Response_reg; Pfam:HTH_AraC	Pfam:Response_reg(start=4,end=117,evalue=5.4e-27,bitscore=91.6); Pfam:HTH_AraC(start=152,end=191,evalue=3.5e-09,bitscore=31.3)	helix_turn_helix, arabinose operon control protein	-	397287.C807_03399	1.1e-29	136.7	1URF2@1239; 24A4A@186801; 27K5W@186928; COG2207@1; COG2207@2; COG4753@1; COG4753@2		-
GMGC10.291_453_338.UNKNOWN	Clostridiales bacterium CHKCI001	2	REC; Trans_reg_C	REC(start=24,end=134,evalue=1.18427843094727e-30,bitscore=117.1); Trans_reg_C(start=168,end=243,evalue=1.02454980161768e-16,bitscore=77.1)	2	Pfam:Response_reg; Pfam:Trans_reg_C	Pfam:Response_reg(start=26,end=135,evalue=2.3e-21,bitscore=73.8); Pfam:Trans_reg_C(start=168,end=243,evalue=2.6e-21,bitscore=71.7)	Transcriptional regulatory protein, C terminal	-	1123075.AUDP01000031_gene2136	3.2e-77	295	1TQRT@1239; 249PK@186801; 3WIWR@541000; COG0745@1; COG0745@2		-
GMGC10.211_331_826.UNKNOWN	Parabacteroides sp. HGS0025	2	HisKA; HATPase_c	HisKA(start=267,end=335,evalue=0.0131793317730554,bitscore=21.2); HATPase_c(start=380,end=490,evalue=1.33301884862283e-32,bitscore=123.5)	3	Pfam:HisKA; Pfam:HATPase_c_5; Pfam:HATPase_c	Pfam:HisKA(start=267,end=332,evalue=6.6e-08,bitscore=31.1); Pfam:HATPase_c_5(start=380,end=487,evalue=1.8e-07,bitscore=27.6); Pfam:HATPase_c(start=380,end=490,evalue=2.2e-25,bitscore=88.4)	PhoQ Sensor	-	1122931.AUAE01000010_gene4579	2.2e-276	957.6	2G0BB@200643; 4NISE@976; COG0642@1; COG2205@2		-
GMGC10.266_020_239.ARLS	Cetobacterium ceti	1	HATPase_c	HATPase_c(start=1,end=97,evalue=2.38536019053791e-11,bitscore=52.9)	1	Pfam:HATPase_c	Pfam:HATPase_c(start=1,end=97,evalue=1e-18,bitscore=64.1)	His Kinase A (phosphoacceptor) domain	-	1319815.HMPREF0202_00147	2.5e-22	111.3	378G2@32066; COG5002@1; COG5002@2		-
GMGC10.202_633_820.CMK7	Ruminococcus sp. SR1/5	1	REC	REC(start=1,end=86,evalue=2.45064030204328e-14,bitscore=62.9)	1	Pfam:Response_reg	Pfam:Response_reg(start=1,end=87,evalue=4.9e-22,bitscore=75.2)	Psort location Cytoplasmic, score 9.98	-	1121115.AXVN01000021_gene1711	4.7e-49	200.3	1TPRU@1239; 24843@186801; 3XYGU@572511; COG0745@1; COG0745@2		-
GMGC10.050_907_652.VICK	Gemmiger formicilis	1	HATPase_c	HATPase_c(start=28,end=121,evalue=1.87950263170325e-09,bitscore=46.6)	1	Pfam:HATPase_c	Pfam:HATPase_c(start=28,end=109,evalue=3.9e-15,bitscore=53)	PAS domain	vicK	1519439.JPJG01000016_gene347	9.5e-22	109.8	1TQ1H@1239; 247VG@186801; 2N6CH@216572; COG5002@1; COG5002@2		2.7.13.3	ko:K07652	ko02020; map02020	M00459	ko00000; ko00001; ko00002; ko01000; ko01001; ko02022
GMGC10.056_058_638.UNKNOWN	Blautia producta	2	REC; Trans_reg_C	REC(start=39,end=149,evalue=3.89950035189401e-40,bitscore=148.6); Trans_reg_C(start=192,end=268,evalue=2.15907729486095e-24,bitscore=102.6)	2	Pfam:Response_reg; Pfam:Trans_reg_C	Pfam:Response_reg(start=41,end=150,evalue=1e-27,bitscore=93.5); Pfam:Trans_reg_C(start=192,end=268,evalue=4.2e-27,bitscore=88.8)	Transcriptional regulatory protein, C terminal	-	33035.JPJF01000049_gene616	5.7e-112	410.6	1TRK5@1239; 25B21@186801; 3XZEA@572511; COG0745@1; COG0745@2		-
GMGC10.300_244_789.UNKNOWN	Firmicutes bacterium CAG:582	1	HATPase_c	HATPase_c(start=31,end=116,evalue=2.06274665678195e-06,bitscore=36.5)	2	Pfam:HATPase_c_5; Pfam:HATPase_c	Pfam:HATPase_c_5(start=31,end=116,evalue=3.5e-09,bitscore=30.6); Pfam:HATPase_c(start=31,end=116,evalue=9e-16,bitscore=55.3)	Histidine kinase	phoR	768706.Desor_1837	1.1e-19	102.8	1TQ1H@1239; 247VG@186801; COG3850@1; COG3850@2; COG5002@1; COG5002@2		2.7.13.3	ko:K03406; ko:K07636; ko:K18143	ko01501; ko02020; ko02030; map01501; map02020; map02030	M00434; M00649; M00655	ko00000; ko00001; ko00002; ko01000; ko01001; ko01504; ko02022; ko02035
GMGC10.053_049_355.UNKNOWN	Bacteroides sp. 1_1_6	1	HATPase_c	HATPase_c(start=107,end=173,evalue=4.95421003142726,bitscore=-9.7)	1	Pfam:HATPase_c	Pfam:HATPase_c(start=107,end=172,evalue=2.7e-08,bitscore=31.1)	PhoQ Sensor	-	226186.BT_3786	8.4e-77	293.1	2FM88@200643; 4AMAH@815; 4NG0B@976; COG0642@1; COG0745@1; COG0745@2; COG2205@2; COG2207@1; COG2207@2; COG3292@1; COG3292@2		-
GMGC10.179_011_894.PHOR	Ruminococcus sp. CAG:579	1	HisKA	HisKA(start=1,end=68,evalue=1.23773615698573e-18,bitscore=77.1)	1	Pfam:HisKA	Pfam:HisKA(start=1,end=68,evalue=1.5e-19,bitscore=64.9)	Histidine kinase	-	1160721.RBI_I00288	2.1e-33	148.3	1TQ1H@1239; 247VG@186801; 3WGB6@541000; COG5002@1; COG5002@2		2.7.13.3	ko:K07636	ko02020; map02020	M00434	ko00000; ko00001; ko00002; ko01000; ko01001; ko02022
GMGC10.054_359_756.UNKNOWN	Bariatricus massiliensis	2	HisKA; HATPase_c	HisKA(start=226,end=293,evalue=2.51800130837219e-10,bitscore=49.5); HATPase_c(start=339,end=448,evalue=2.36079439192572e-24,bitscore=96.1)	2	Pfam:HisKA; Pfam:HATPase_c	Pfam:HisKA(start=226,end=293,evalue=1.7e-09,bitscore=36.2); Pfam:HATPase_c(start=339,end=448,evalue=7.1e-21,bitscore=73.8)	PhoQ Sensor	-	1235798.C817_05382	1.6e-127	463	1TS12@1239; 24AAW@186801; COG0642@1; COG2205@2		-
GMGC10.292_254_794.PORX	Prevotella sp. CAG:1092	1	REC	REC(start=4,end=112,evalue=8.87226556199028e-12,bitscore=54.4)	1	Pfam:Response_reg	Pfam:Response_reg(start=6,end=103,evalue=1.9e-20,bitscore=70.1)	PglZ domain protein	porX	862515.HMPREF0658_1994	2.5e-37	161.4	2FMZ3@200643; 4NE72@976; COG2204@1; COG2204@2		-	ko:K03413	ko02020; ko02030; map02020; map02030	M00506	ko00000; ko00001; ko00002; ko02022; ko02035
GMGC10.181_698_955.PHOB	Libanicoccus massiliensis	2	REC; Trans_reg_C	REC(start=1,end=113,evalue=1.83811115672928e-27,bitscore=106.5); Trans_reg_C(start=152,end=225,evalue=1.6613349719094e-25,bitscore=106.3)	2	Pfam:Response_reg; Pfam:Trans_reg_C	Pfam:Response_reg(start=2,end=114,evalue=3.8e-24,bitscore=83.9); Pfam:Trans_reg_C(start=152,end=225,evalue=7.2e-27,bitscore=91.7)	response regulator receiver	-	1111135.HMPREF1248_0356	8.7e-82	310.1	2IGXT@201174; 4CV7C@84998; COG0745@1; COG0745@2		-
GMGC10.183_019_946.NTRX	Oxalobacter formigenes OXCC13	1	REC	REC(start=2,end=114,evalue=7.22826196430117e-35,bitscore=131.1)	1	Pfam:Response_reg	Pfam:Response_reg(start=4,end=115,evalue=3.6e-31,bitscore=105.4)	Bacterial regulatory protein, Fis family	ntrX	556269.ACDQ01000013_gene591	1.8e-63	248.4	1MU0N@1224; 2VKD8@28216; 472G9@75682; COG2204@1; COG2204@2		-
GMGC10.147_094_477.UNKNOWN	Roseburia faecis	2	REC; Trans_reg_C	REC(start=176,end=286,evalue=2.06194850939751e-30,bitscore=116.3); Trans_reg_C(start=321,end=397,evalue=3.40241400151365e-22,bitscore=95.3)	3	Pfam:Hexapep; Pfam:Response_reg; Pfam:Trans_reg_C	Pfam:Hexapep(start=83,end=118,evalue=4.5e-11,bitscore=37.6); Pfam:Response_reg(start=178,end=287,evalue=2.1e-25,bitscore=85.9); Pfam:Trans_reg_C(start=321,end=397,evalue=2.4e-28,bitscore=92)	response regulator receiver	-	471875.RUMLAC_01437	2.9e-104	385.6	1UYA6@1239; 24J6Y@186801; 3WH6A@541000; COG0745@1; COG0745@2		-
GMGC10.185_432_654.UNKNOWN	Clostridium sp. CAG:169	2	REC; Trans_reg_C	REC(start=1,end=63,evalue=0.0575791713462814,bitscore=6.3); Trans_reg_C(start=100,end=175,evalue=1.72726183298725e-23,bitscore=99.6)	2	Pfam:Response_reg; Pfam:Trans_reg_C	Pfam:Response_reg(start=1,end=64,evalue=1.8e-17,bitscore=60.7); Pfam:Trans_reg_C(start=82,end=175,evalue=6.2e-27,bitscore=89.1)	response regulator receiver	-	1235835.C814_01834	2.1e-94	351.7	1TPZ0@1239; 249IC@186801; 3WGB8@541000; COG0745@1; COG0745@2		-
GMGC10.205_294_244.UNKNOWN	Blautia obeum A2-162	0			0			PhoQ Sensor	-	1256908.HMPREF0373_00505	4.3e-102	377.5	1TQMV@1239; 247SE@186801; 25V53@186806; COG0642@1; COG0784@1; COG0784@2; COG2205@2		-
GMGC10.291_118_526.UNKNOWN	Mycoplasma sp. CAG:877	0			2	Pfam:Response_reg; Pfam:Hpt	Pfam:Response_reg(start=1,end=65,evalue=1.2e-10,bitscore=40.5); Pfam:Hpt(start=130,end=212,evalue=1.5e-07,bitscore=23.7)	PhoQ Sensor	-	1280680.AUJU01000033_gene263	2.7e-27	129	1UVT9@1239; 25KMQ@186801; 4BYEC@830; COG0642@1; COG2205@2; COG2206@1; COG2206@2		3.6.1.11,3.6.1.40	ko:K01524; ko:K07012	ko00230; map00230		ko00000; ko00001; ko01000; ko02048
GMGC10.288_131_241.UNKNOWN	Clostridium phoceensis	1	HATPase_c	HATPase_c(start=22,end=123,evalue=2.81945477810095e-22,bitscore=89.2)	1	Pfam:HATPase_c	Pfam:HATPase_c(start=22,end=122,evalue=8.3e-19,bitscore=65.1)	His Kinase A (phosphoacceptor) domain	-	1226322.HMPREF1545_02336	1e-60	239.2	1TPB6@1239; 24AV5@186801; 2N79F@216572; COG5002@1; COG5002@2		2.7.13.3	ko:K18350	ko01502; ko02020; map01502; map02020	M00652; M00657	ko00000; ko00001; ko00002; ko01000; ko01001; ko01504; ko02022
GMGC10.266_426_098.UNKNOWN	Blautia sp. Marseille-P3087	0			0			ATPase histidine kinase DNA gyrase B HSP90 domain protein	-	411469.EUBHAL_00968	5.5e-37	160.2	1UYZX@1239; 25E9T@186801; 25ZJZ@186806; COG0642@1; COG0642@2; COG0834@1; COG0834@2		2.7.13.3	ko:K02030; ko:K02489	ko02020; map02020	M00236; M00662	ko00000; ko00001; ko00002; ko01000; ko01001; ko02000; ko02022
GMGC10.186_049_096.SPTS	Megamonas hypermegale DSM 1672	2	HisKA; HATPase_c	HisKA(start=202,end=264,evalue=2.5565657506659e-11,bitscore=52.8); HATPase_c(start=310,end=421,evalue=7.23105990930699e-11,bitscore=51.3)	3	Pfam:HisKA; Pfam:HATPase_c; Pfam:HATPase_c_5	Pfam:HisKA(start=202,end=264,evalue=6.4e-13,bitscore=46.5); Pfam:HATPase_c(start=311,end=420,evalue=2.9e-10,bitscore=39); Pfam:HATPase_c_5(start=312,end=421,evalue=4.4e-07,bitscore=26.4)	GHKL domain	sptS	1122216.AUHW01000005_gene564	9.8e-180	636.3	1UHQH@1239; 4H3I5@909932; COG0642@1; COG0642@2		2.7.13.3	ko:K11328	ko02020; map02020	M00464	ko00000; ko00001; ko00002; ko01000; ko01001; ko02022
GMGC10.055_076_379.UNKNOWN	Ruminococcaceae bacterium D16	1	HATPase_c	HATPase_c(start=1,end=74,evalue=0.00298717617886251,bitscore=26)	1	Pfam:HATPase_c	Pfam:HATPase_c(start=1,end=74,evalue=2.3e-17,bitscore=58.9)	PhoQ Sensor	-	552398.HMPREF0866_01016	6.4e-26	122.9	1TR7T@1239; 24CJ8@186801; 3WGIH@541000; COG0642@1; COG2205@2		-
GMGC10.265_238_669.UNKNOWN	Ruminococcus sp. CAG:382	2	REC; Trans_reg_C	REC(start=2,end=112,evalue=9.53774884089801e-35,bitscore=130.7); Trans_reg_C(start=144,end=221,evalue=1.70120700170939e-22,bitscore=96.3)	2	Pfam:Response_reg; Pfam:Trans_reg_C	Pfam:Response_reg(start=4,end=113,evalue=9.8e-26,bitscore=89.2); Pfam:Trans_reg_C(start=144,end=221,evalue=7.5e-23,bitscore=79.1)	response regulator receiver	-	641112.ACOK01000001_gene3486	8.8e-87	326.6	1TT12@1239; 24AB1@186801; 3WIXV@541000; COG0745@1; COG0745@2		-
GMGC10.046_672_088.KINB	Parabacteroides timonensis	2	HisKA; HATPase_c	HisKA(start=112,end=185,evalue=0.240793814819195,bitscore=10.1); HATPase_c(start=223,end=331,evalue=1.09933057469555e-33,bitscore=127.1)	2	Pfam:HATPase_c; Pfam:HATPase_c_5	Pfam:HATPase_c(start=223,end=331,evalue=1.1e-22,bitscore=78.3); Pfam:HATPase_c_5(start=224,end=326,evalue=2.6e-09,bitscore=31.7)	GHKL domain	-	1122931.AUAE01000005_gene3499	7.8e-172	609.8	231JX@171551; 2G2UI@200643; 4NE49@976; COG5000@1; COG5000@2		-
GMGC10.297_703_666.UNKNOWN	Eggerthella lenta DSM 2243	1	REC	REC(start=2,end=83,evalue=1.94745522643199e-08,bitscore=43.3)	1	Pfam:Response_reg	Pfam:Response_reg(start=3,end=84,evalue=2.3e-18,bitscore=63.4)	Transcriptional regulatory protein, C terminal	-	479437.Elen_3009	6.5e-52	209.9	2GK5S@201174; 4CU79@84998; COG0745@1; COG0745@2		-
GMGC10.204_859_887.PHOR	Faecalibacterium prausnitzii	1	HisKA	HisKA(start=15,end=81,evalue=9.81791177115943e-22,bitscore=87.4)	1	Pfam:HisKA	Pfam:HisKA(start=15,end=81,evalue=1e-20,bitscore=69.2)	Histidine kinase	-	657322.FPR_31160	1.8e-75	288.5	1TQ1H@1239; 247VG@186801; 3WGB6@541000; COG5002@1; COG5002@2		2.7.13.3	ko:K07636	ko02020; map02020	M00434	ko00000; ko00001; ko00002; ko01000; ko01001; ko02022
GMGC10.049_535_290.CLCAR_2697	Faecalibacterium prausnitzii L2-6	2	REC; Trans_reg_C	REC(start=1,end=90,evalue=1.55796417852746e-07,bitscore=40.3); Trans_reg_C(start=126,end=202,evalue=3.96820564973686e-23,bitscore=98.4)	2	Pfam:Response_reg; Pfam:Trans_reg_C	Pfam:Response_reg(start=3,end=91,evalue=4.6e-19,bitscore=66); Pfam:Trans_reg_C(start=126,end=202,evalue=1e-25,bitscore=85.4)	Transcriptional regulatory protein, C terminal	-	718252.FP2_25390	6.1e-111	406.8	1V0JV@1239; 24DBU@186801; 3WNJ4@541000; COG0745@1; COG0745@2		-
GMGC10.183_436_187.UNKNOWN	Eisenbergiella tayi	1	HATPase_c	HATPase_c(start=60,end=163,evalue=1.25438897952792e-28,bitscore=110.3)	1	Pfam:HATPase_c	Pfam:HATPase_c(start=60,end=163,evalue=1.2e-18,bitscore=64.7)	His Kinase A (phosphoacceptor) domain	-	1408823.AXUS01000030_gene1590	5.6e-30	137.5	1UYC9@1239; 24CPQ@186801; 25TFB@186804; COG0642@1; COG2205@2		-
GMGC10.255_012_482.NARL	Stenotrophomonas maltophilia	2	REC; HTH_LUXR	REC(start=8,end=121,evalue=1.01542255387211e-29,bitscore=114); HTH_LUXR(start=146,end=203,evalue=4.27692629687184e-21,bitscore=85.9)	3	Pfam:Response_reg; Pfam:GerE; Pfam:Sigma70_r4	Pfam:Response_reg(start=10,end=122,evalue=3.9e-28,bitscore=96); Pfam:GerE(start=147,end=203,evalue=7.8e-21,bitscore=70.5); Pfam:Sigma70_r4(start=147,end=192,evalue=4.2e-07,bitscore=25.9)	helix_turn_helix, Lux Regulon	-	522373.Smlt2891	5e-111	407.1	1R840@1224; 1S0CT@1236; 1XCBD@135614; COG2197@1; COG2197@2		-	ko:K02479			ko00000; ko02022
