# Supplementary material for: Diet and microbiome shape small-molecule cytokinin pools in mammals
Source: Gut Microbes. 2026 Jun 12;18(1):2679497. doi: 10.1080/19490976.2026.2679497 (PMC13274119; doi:10.1080/19490976.2026.2679497)
Supplement: Supplementary material — Supp_table_3_ctokinin_activation_annotations - Kopie.xlsx [file KGMI_A_2679497_SM7582.xlsx]

## Sheet: Supp_table_3_ctokinin_activatio
gene_id	organism	n_smart_hits	smart_hits	smart_hit_details	n_pfam_hits	pfam_hits	pfam_hit_details	eggnog_description	eggnog_predicted_protein_name	eggnog_seed_ortholog	eggnog_seed_evalue	eggnog_seed_score	eggnog_ogs	eggnog_go_terms	eggnog_ec_number	eggnog_kegg_ko	eggnog_kegg_pathway	eggnog_kegg_module	eggnog_brite
GMGC10.054_876_372.YVDD	Ruminococcus sp. Marseille-P328	0			1	Pfam:Lysine_decarbox	Pfam:Lysine_decarbox(start=5,end=102,evalue=1.5e-21,bitscore=69.4)	Belongs to the LOG family	-	411489.CLOL250_01350	3.7e-25	120.9	1UKED@1239; 24DSN@186801; 36GYE@31979; COG1611@1; COG1611@2		3.2.2.10	ko:K06966	ko00230; ko00240; map00230; map00240		ko00000; ko00001; ko01000
GMGC10.260_876_796.UNKNOWN	Clostridium sp. CAG:710	0			1	Pfam:Lysine_decarbox	Pfam:Lysine_decarbox(start=2,end=91,evalue=1.3e-18,bitscore=60)	Belongs to the LOG family	-	1408473.JHXO01000011_gene3149	9.1e-11	73.2	2FNYZ@200643; 4NGWU@976; COG1611@1; COG1611@2		3.2.2.10	ko:K06966	ko00230; ko00240; map00230; map00240		ko00000; ko00001; ko01000
GMGC10.181_663_329.UNKNOWN	Firmicutes bacterium CAG:24	0			0			Possible lysine decarboxylase	yvdD	1280668.ATVT01000006_gene1361	2.4e-12	77.8	1UKED@1239; 24DSN@186801; 4BYII@830; COG1611@1; COG1611@2	GO:0003674; GO:0003824; GO:0006725; GO:0006807; GO:0008150; GO:0008152; GO:0009058; GO:0009308; GO:0009690; GO:0009691; GO:0009987; GO:0010817; GO:0016787; GO:0016798; GO:0016799; GO:0034754; GO:0042445; GO:0042446; GO:0044237; GO:0044249; GO:0046483; GO:0065007; GO:0065008; GO:0071704; GO:1901564	3.2.2.10	ko:K06966	ko00230; ko00240; map00230; map00240		ko00000; ko00001; ko01000
GMGC10.297_382_715.FMT	Lawsonella clevelandensis	0			1	Pfam:Lysine_decarbox	Pfam:Lysine_decarbox(start=52,end=182,evalue=1.4e-35,bitscore=114.9)	Belongs to the LOG family	fmt2	1127134.NOCYR_4486	1.1e-70	273.1	2GKJH@201174; 4FV51@85025; COG1611@1; COG1611@2		3.2.2.10	ko:K06966	ko00230; ko00240; map00230; map00240		ko00000; ko00001; ko01000
GMGC10.205_259_178.FMT	Bifidobacterium merycicum	0			1	Pfam:Lysine_decarbox	Pfam:Lysine_decarbox(start=110,end=240,evalue=1.9e-32,bitscore=104.6)	Belongs to the LOG family	fmt2	78345.BMERY_0939	6e-137	493.4	2GKJH@201174; 4CZ8R@85004; COG1611@1; COG1611@2		3.2.2.10	ko:K06966	ko00230; ko00240; map00230; map00240		ko00000; ko00001; ko01000
GMGC10.051_796_589.YVDD	Eubacterium coprostanoligenes	0			0			Belongs to the LOG family	-	411489.CLOL250_01350	3.7e-10	70.5	1UKED@1239; 24DSN@186801; 36GYE@31979; COG1611@1; COG1611@2		3.2.2.10	ko:K06966	ko00230; ko00240; map00230; map00240		ko00000; ko00001; ko01000
GMGC10.264_456_615.UNKNOWN	Prevotella sp. CAG:279	0			1	Pfam:Lysine_decarbox	Pfam:Lysine_decarbox(start=1,end=87,evalue=8e-16,bitscore=50)
GMGC10.206_015_407.OCAR_6515	Clostridium sp. CAG:715	0			0			Belongs to the LOG family	yvdD	582402.Hbal_1885	4.5e-07	60.1	1RD59@1224; 2U5DP@28211; 43X7D@69657; COG1611@1; COG1611@2	GO:0003674; GO:0003824; GO:0006725; GO:0006807; GO:0008150; GO:0008152; GO:0009058; GO:0009308; GO:0009690; GO:0009691; GO:0009987; GO:0010817; GO:0016787; GO:0016798; GO:0016799; GO:0034754; GO:0042445; GO:0042446; GO:0044237; GO:0044249; GO:0046483; GO:0065007; GO:0065008; GO:0071704; GO:1901564	3.2.2.10	ko:K06966	ko00230; ko00240; map00230; map00240		ko00000; ko00001; ko01000
GMGC10.210_042_390.FMT	Eggerthella sp. CAG:209	0			1	Pfam:Lysine_decarbox	Pfam:Lysine_decarbox(start=148,end=278,evalue=3.4e-34,bitscore=110)	Belongs to the LOG family	fmt2	216816.GS08_04115	3e-87	328.6	2GKJH@201174; 4CZ8R@85004; COG1611@1; COG1611@2		3.2.2.10	ko:K06966	ko00230; ko00240; map00230; map00240		ko00000; ko00001; ko01000
GMGC10.299_236_605.UNKNOWN	Blautia obeum	0			0			Belongs to the LOG family	yvdD	457412.RSAG_02539	6.7e-32	142.9	1UKED@1239; 24DSN@186801; 3WIP4@541000; COG1611@1; COG1611@2		3.2.2.10	ko:K06966	ko00230; ko00240; map00230; map00240		ko00000; ko00001; ko01000
GMGC10.209_132_318.FMT2	Akkermansia sp. KLE1797	0			0			Possible lysine decarboxylase	fas6	349741.Amuc_1504	1.3e-186	659.1	2ITGC@203494; 46SEG@74201; COG1611@1; COG1611@2		3.2.2.10	ko:K06966	ko00230; ko00240; map00230; map00240		ko00000; ko00001; ko01000
GMGC10.297_300_994.FMT	Varibaculum cambriense	0			0			Belongs to the LOG family	fmt2	1123488.ATUF01000004_gene1517	9.8e-126	456.1	2GKJH@201174; 4D33Q@85005; COG1611@1; COG1611@2		3.2.2.10	ko:K06966	ko00230; ko00240; map00230; map00240		ko00000; ko00001; ko01000
GMGC10.304_846_800.UNKNOWN	Faecalibacterium prausnitzii	0			0			Belongs to the LOG family	yvdD	657322.FPR_28790	3.2e-30	137.1	1UKED@1239; 24DSN@186801; 3WIP4@541000; COG1611@1; COG1611@2		3.2.2.10	ko:K06966	ko00230; ko00240; map00230; map00240		ko00000; ko00001; ko01000
GMGC10.178_807_029.YVDD	Firmicutes bacterium CAG:124	0			0			Belongs to the LOG family	-	411489.CLOL250_01350	4.2e-19	100.5	1UKED@1239; 24DSN@186801; 36GYE@31979; COG1611@1; COG1611@2		3.2.2.10	ko:K06966	ko00230; ko00240; map00230; map00240		ko00000; ko00001; ko01000
GMGC10.052_401_364.FMT	Desulfovibrio fairfieldensis	0			0			Belongs to the LOG family	fmt2	457398.HMPREF0326_03062	1.6e-125	455.3	1MU6N@1224; 2M9C6@213115; 2WK5J@28221; 42P56@68525; COG1611@1; COG1611@2		3.2.2.10	ko:K06966	ko00230; ko00240; map00230; map00240		ko00000; ko00001; ko01000
GMGC10.207_977_406.UNKNOWN	Dorea longicatena	0			0			Possible lysine decarboxylase	yvdD	411462.DORLON_01851	1.7e-38	164.9	1UKED@1239; 24DSN@186801; 27WDQ@189330; COG1611@1; COG1611@2		3.2.2.10	ko:K06966	ko00230; ko00240; map00230; map00240		ko00000; ko00001; ko01000
GMGC10.293_314_859.UNKNOWN	Senegalimassilia anaerobia JC110	0			1	Pfam:Lysine_decarbox	Pfam:Lysine_decarbox(start=1,end=56,evalue=8.4e-16,bitscore=48.5)	Belongs to the LOG family	yvdD	1118059.CAHC01000003_gene769	8.6e-15	85.5	1UKED@1239; 24DSN@186801; COG1611@1; COG1611@2		3.2.2.10	ko:K06966	ko00230; ko00240; map00230; map00240		ko00000; ko00001; ko01000
GMGC10.178_605_595.UNKNOWN	Roseburia sp. CAG:45	0			0			Possible lysine decarboxylase	yvdD	1280668.ATVT01000006_gene1361	6.2e-10	69.3	1UKED@1239; 24DSN@186801; 4BYII@830; COG1611@1; COG1611@2	GO:0003674; GO:0003824; GO:0006725; GO:0006807; GO:0008150; GO:0008152; GO:0009058; GO:0009308; GO:0009690; GO:0009691; GO:0009987; GO:0010817; GO:0016787; GO:0016798; GO:0016799; GO:0034754; GO:0042445; GO:0042446; GO:0044237; GO:0044249; GO:0046483; GO:0065007; GO:0065008; GO:0071704; GO:1901564	3.2.2.10	ko:K06966	ko00230; ko00240; map00230; map00240		ko00000; ko00001; ko01000
GMGC10.206_407_512.UNKNOWN	Bacteroides eggerthii DSM 20697	0			0			Belongs to the LOG family	-	483216.BACEGG_03278	3.3e-25	120.6	2FNYZ@200643; 4AMIS@815; 4NGWU@976; COG1611@1; COG1611@2		3.2.2.10	ko:K06966	ko00230; ko00240; map00230; map00240		ko00000; ko00001; ko01000
GMGC10.209_717_441.FMT	Desulfovibrio piger ATCC 29098	0			1	Pfam:Lysine_decarbox	Pfam:Lysine_decarbox(start=84,end=215,evalue=6.6e-36,bitscore=116)	Belongs to the LOG family	fmt2	411464.DESPIG_01449	2.7e-120	438	1MU6N@1224; 2M9C6@213115; 2WK5J@28221; 42P56@68525; COG1611@1; COG1611@2		3.2.2.10	ko:K06966	ko00230; ko00240; map00230; map00240		ko00000; ko00001; ko01000
GMGC10.293_284_230.AROB	Phascolarctobacterium succinatutens CAG:287	0			2	Pfam:Lysine_decarbox; Pfam:DHQ_synthase	Pfam:Lysine_decarbox(start=1,end=79,evalue=6.9e-16,bitscore=51.1); Pfam:DHQ_synthase(start=18,end=133,evalue=2.4e-24,bitscore=79.4)	Catalyzes the conversion of 3-deoxy-D-arabino- heptulosonate 7-phosphate (DAHP) to dehydroquinate (DHQ)	aroB	626939.HMPREF9443_00274	3.3e-56	224.6	1TPKZ@1239; 4H2Y4@909932; COG0337@1; COG0337@2		2.7.1.71,4.2.3.4	ko:K01735; ko:K13829	ko00400; ko01100; ko01110; ko01130; ko01230; map00400; map01100; map01110; map01130; map01230	M00022	ko00000; ko00001; ko00002; ko01000
GMGC10.297_284_251.FMT	Corynebacterium kroppenstedtii	0			1	Pfam:Lysine_decarbox	Pfam:Lysine_decarbox(start=120,end=250,evalue=1.4e-33,bitscore=107)	Belongs to the LOG family	fmt2	645127.ckrop_0634	9.6e-169	599.4	22JX4@1653; 2GKJH@201174; COG1611@1; COG1611@2		3.2.2.10	ko:K06966	ko00230; ko00240; map00230; map00240		ko00000; ko00001; ko01000
GMGC10.207_390_180.UNKNOWN	Faecalibacterium prausnitzii L2-6	0			0			Belongs to the LOG family	yvdD	718252.FP2_18840	2e-35	154.8	1UKED@1239; 24DSN@186801; 3WIP4@541000; COG1611@1; COG1611@2		3.2.2.10	ko:K06966	ko00230; ko00240; map00230; map00240		ko00000; ko00001; ko01000
GMGC10.178_594_568.FMT	Eggerthella sp. CAG:209	0			1	Pfam:Lysine_decarbox	Pfam:Lysine_decarbox(start=261,end=391,evalue=5.3e-35,bitscore=110.4)	Belongs to the LOG family	fmt2	216816.GS08_04115	2.1e-86	326.2	2GKJH@201174; 4CZ8R@85004; COG1611@1; COG1611@2		3.2.2.10	ko:K06966	ko00230; ko00240; map00230; map00240		ko00000; ko00001; ko01000
GMGC10.211_328_325.FMT	Actinomyces georgiae DSM 6843	0			1	Pfam:Lysine_decarbox	Pfam:Lysine_decarbox(start=63,end=162,evalue=1e-30,bitscore=99.1)	Belongs to the LOG family	fmt2	1120942.AUBM01000001_gene1263	5.6e-83	313.5	2GKJH@201174; 4D33Q@85005; COG1611@1; COG1611@2		3.2.2.10	ko:K06966	ko00230; ko00240; map00230; map00240		ko00000; ko00001; ko01000
GMGC10.048_734_803.OCAR_6515	Bacillus sp. CAG:988	0			1	Pfam:Lysine_decarbox	Pfam:Lysine_decarbox(start=1,end=129,evalue=8.7e-19,bitscore=60.7)	Belongs to the LOG family	yvdD	391589.RGAI101_1989	4.3e-07	61.2	1RD59@1224; 2P174@2433; 2U5DP@28211; COG1611@1; COG1611@2	GO:0003674; GO:0003824; GO:0006725; GO:0006807; GO:0008150; GO:0008152; GO:0009058; GO:0009308; GO:0009690; GO:0009691; GO:0009987; GO:0010817; GO:0016787; GO:0016798; GO:0016799; GO:0034754; GO:0042445; GO:0042446; GO:0044237; GO:0044249; GO:0046483; GO:0065007; GO:0065008; GO:0071704; GO:1901564	3.2.2.10	ko:K06966	ko00230; ko00240; map00230; map00240		ko00000; ko00001; ko01000
GMGC10.055_859_262.FMT	Varibaculum cambriense	0			1	Pfam:Lysine_decarbox	Pfam:Lysine_decarbox(start=89,end=219,evalue=3.9e-33,bitscore=107.3)	Belongs to the LOG family	fmt2	1123488.ATUF01000004_gene1517	2.4e-124	451.4	2GKJH@201174; 4D33Q@85005; COG1611@1; COG1611@2		3.2.2.10	ko:K06966	ko00230; ko00240; map00230; map00240		ko00000; ko00001; ko01000
GMGC10.184_899_499.UNKNOWN	Dialister succinatiphilus YIT 11850	0			0			Belongs to the LOG family	yvdD	742743.HMPREF9453_01790	2.2e-20	104.4	1V37C@1239; 4H5G6@909932; COG1611@1; COG1611@2		3.2.2.10	ko:K06966	ko00230; ko00240; map00230; map00240		ko00000; ko00001; ko01000
GMGC10.262_632_419.YVDD	Firmicutes bacterium CAG:555	0			1	Pfam:Lysine_decarbox	Pfam:Lysine_decarbox(start=2,end=66,evalue=1.9e-12,bitscore=39.4)
GMGC10.266_173_545.UNKNOWN	Eubacterium sp. CAG:251	0			0			Belongs to the LOG family	yvdD	1121115.AXVN01000008_gene2667	2.4e-25	121.7	1UKED@1239; 24DSN@186801; COG1611@1; COG1611@2		3.2.2.10	ko:K06966	ko00230; ko00240; map00230; map00240		ko00000; ko00001; ko01000
GMGC10.302_056_528.SCLAV_4418	Bacteroides bouchesdurhonensis	0			0			Belongs to the LOG family	yvdD	411901.BACCAC_01489	1.6e-31	141.7	2FQSJ@200643; 4ANM2@815; 4NRW5@976; COG1611@1; COG1611@2		3.2.2.10	ko:K06966	ko00230; ko00240; map00230; map00240		ko00000; ko00001; ko01000
GMGC10.260_275_284.YVDD	Eubacterium sp. CAG:581	0			0			Belongs to the LOG family	-	411474.COPEUT_00899	1.8e-15	88.2	1UKED@1239; 24DSN@186801; COG1611@1; COG1611@2		3.2.2.10	ko:K06966	ko00230; ko00240; map00230; map00240		ko00000; ko00001; ko01000
GMGC10.292_215_427.UNKNOWN	Lachnospiraceae bacterium TF01-11	0			0			Belongs to the LOG family	yvdD	457412.RSAG_02539	3.7e-30	137.5	1UKED@1239; 24DSN@186801; 3WIP4@541000; COG1611@1; COG1611@2		3.2.2.10	ko:K06966	ko00230; ko00240; map00230; map00240		ko00000; ko00001; ko01000
GMGC10.048_056_781.FMT	Eggerthella sp. CAG:209	0			1	Pfam:Lysine_decarbox	Pfam:Lysine_decarbox(start=44,end=174,evalue=1.7e-34,bitscore=113.2)	Possible lysine decarboxylase	fmt2	742722.HMPREF9463_00735	4.4e-68	264.2	2GKJH@201174; 4CYGV@84998; COG1611@1; COG1611@2		3.2.2.10	ko:K06966	ko00230; ko00240; map00230; map00240		ko00000; ko00001; ko01000
GMGC10.048_573_284.UNKNOWN	Bacteroides coprocola DSM 17136	0			0			Belongs to the LOG family	-	470145.BACCOP_00832	2.8e-18	97.1	2FNYZ@200643; 4AMIS@815; 4NGWU@976; COG1611@1; COG1611@2		3.2.2.10	ko:K06966	ko00230; ko00240; map00230; map00240		ko00000; ko00001; ko01000
GMGC10.052_455_730.FMT	Libanicoccus massiliensis	0			1	Pfam:Lysine_decarbox	Pfam:Lysine_decarbox(start=71,end=201,evalue=2.7e-35,bitscore=114)	Belongs to the LOG family	fmt2	1437608.BBIA_1511	6.1e-74	283.9	2GKJH@201174; 4CZ8R@85004; COG1611@1; COG1611@2		3.2.2.10	ko:K06966	ko00230; ko00240; map00230; map00240		ko00000; ko00001; ko01000
GMGC10.256_672_159.UNKNOWN	Firmicutes bacterium CAG:65	0			0			Possible lysine decarboxylase	yvdD	411461.DORFOR_00153	7.5e-24	115.9	1UKED@1239; 24DSN@186801; 27WDQ@189330; COG1611@1; COG1611@2		3.2.2.10	ko:K06966	ko00230; ko00240; map00230; map00240		ko00000; ko00001; ko01000
GMGC10.291_985_637.FMT	Varibaculum cambriense	0			1	Pfam:Lysine_decarbox	Pfam:Lysine_decarbox(start=1,end=127,evalue=3.1e-32,bitscore=103.9)	Belongs to the LOG family	fmt2	1403948.Q618_VCMC00001G0616	5.9e-70	270	2GKJH@201174; 4D33Q@85005; COG1611@1; COG1611@2		3.2.2.10	ko:K06966	ko00230; ko00240; map00230; map00240		ko00000; ko00001; ko01000
GMGC10.146_301_178.UNKNOWN	Clostridium sp. CAG:62	0			0			Belongs to the LOG family	yvdD	1121115.AXVN01000008_gene2667	2.2e-30	137.9	1UKED@1239; 24DSN@186801; COG1611@1; COG1611@2		3.2.2.10	ko:K06966	ko00230; ko00240; map00230; map00240		ko00000; ko00001; ko01000
GMGC10.298_373_620.BMUL_1004	Roseburia sp. CAG:45	0			0			Possible lysine decarboxylase	yvdD	1280673.AUJJ01000022_gene2855	1.4e-12	78.6	1UKED@1239; 24DSN@186801; 4BYII@830; COG1611@1; COG1611@2	GO:0003674; GO:0003824; GO:0006725; GO:0006807; GO:0008150; GO:0008152; GO:0009058; GO:0009308; GO:0009690; GO:0009691; GO:0009987; GO:0010817; GO:0016787; GO:0016798; GO:0016799; GO:0034754; GO:0042445; GO:0042446; GO:0044237; GO:0044249; GO:0046483; GO:0065007; GO:0065008; GO:0071704; GO:1901564	3.2.2.10	ko:K06966	ko00230; ko00240; map00230; map00240		ko00000; ko00001; ko01000
GMGC10.292_960_781.YVDD	Prevotella sp. CAG:279	0			1	Pfam:Lysine_decarbox	Pfam:Lysine_decarbox(start=1,end=120,evalue=1.3e-17,bitscore=56.1)	Belongs to the LOG family	yvdD	1069534.LRC_14320	7.3e-11	73.6	1UKED@1239; 3F5U4@33958; 4HE2X@91061; COG1611@1; COG1611@2		3.2.2.10	ko:K06966	ko00230; ko00240; map00230; map00240		ko00000; ko00001; ko01000
GMGC10.056_436_393.FMT	Enorma timonensis	0			1	Pfam:Lysine_decarbox	Pfam:Lysine_decarbox(start=31,end=160,evalue=6.8e-34,bitscore=109.5)	Possible lysine decarboxylase	fmt2	1232436.CAPF01000032_gene1409	4.5e-67	260.8	2GKJH@201174; 4CYGV@84998; COG1611@1; COG1611@2		3.2.2.10	ko:K06966	ko00230; ko00240; map00230; map00240		ko00000; ko00001; ko01000
GMGC10.292_274_615.SCLAV_4418	Bifidobacterium adolescentis	0			0			Possible lysine decarboxylase	yvdD	1680.BADO_0997	2.6e-36	157.9	2GMM1@201174; 4D031@85004; COG1611@1; COG1611@2		3.2.2.10	ko:K06966	ko00230; ko00240; map00230; map00240		ko00000; ko00001; ko01000
GMGC10.208_523_753.UNKNOWN	Dorea sp. CAG:105	0			1	Pfam:Lysine_decarbox	Pfam:Lysine_decarbox(start=38,end=89,evalue=9.5e-07,bitscore=21.9)	Belongs to the LOG family	yvdD	411483.FAEPRAA2165_00778	9.7e-23	113.2	1UKED@1239; 24DSN@186801; 3WIP4@541000; COG1611@1; COG1611@2		3.2.2.10	ko:K06966	ko00230; ko00240; map00230; map00240		ko00000; ko00001; ko01000
GMGC10.208_480_705.UNKNOWN	Ruminococcus lactaris ATCC 29176	0			1	Pfam:Lysine_decarbox	Pfam:Lysine_decarbox(start=1,end=71,evalue=5.2e-17,bitscore=53.4)	Belongs to the LOG family	yvdD	471875.RUMLAC_02329	1.8e-28	131.3	1UKED@1239; 24DSN@186801; 3WIP4@541000; COG1611@1; COG1611@2		3.2.2.10	ko:K06966	ko00230; ko00240; map00230; map00240		ko00000; ko00001; ko01000
GMGC10.204_401_777.YVDD	Firmicutes bacterium CAG:41	0			1	Pfam:Lysine_decarbox	Pfam:Lysine_decarbox(start=1,end=61,evalue=4.5e-19,bitscore=59.7)	Belongs to the LOG family	-	411489.CLOL250_01350	2.3e-12	77.8	1UKED@1239; 24DSN@186801; 36GYE@31979; COG1611@1; COG1611@2		3.2.2.10	ko:K06966	ko00230; ko00240; map00230; map00240		ko00000; ko00001; ko01000
GMGC10.050_747_676.UNKNOWN	Clostridium sp. CAG:433	0			1	Pfam:Lysine_decarbox	Pfam:Lysine_decarbox(start=52,end=177,evalue=2.8e-12,bitscore=39.9)	Belongs to the LOG family	yvdD	1002367.HMPREF0673_00991	3.4e-08	65.5	2G2II@200643; 4NTYS@976; COG1611@1; COG1611@2		3.2.2.10	ko:K06966	ko00230; ko00240; map00230; map00240		ko00000; ko00001; ko01000
GMGC10.185_401_833.FMT	Oxalobacter formigenes OXCC13	0			1	Pfam:Lysine_decarbox	Pfam:Lysine_decarbox(start=1,end=121,evalue=4.5e-33,bitscore=107)	Belongs to the LOG family	fmt2	556269.ACDQ01000016_gene506	3.8e-75	287.3	1MU6N@1224; 2VK4I@28216; 4763Z@75682; COG1611@1; COG1611@2		3.2.2.10	ko:K06966	ko00230; ko00240; map00230; map00240		ko00000; ko00001; ko01000
GMGC10.049_753_979.SCLAV_4418	Bifidobacterium adolescentis	0			0			Possible lysine decarboxylase	yvdD	1680.BADO_0997	1.7e-33	148.3	2GMM1@201174; 4D031@85004; COG1611@1; COG1611@2		3.2.2.10	ko:K06966	ko00230; ko00240; map00230; map00240		ko00000; ko00001; ko01000
GMGC10.269_897_102.YVDD	Ruminococcus sp. Marseille-P328	0			1	Pfam:Lysine_decarbox	Pfam:Lysine_decarbox(start=14,end=82,evalue=3.7e-17,bitscore=54.4)	Belongs to the LOG family	yvdD_1	1048983.EL17_13605	2.1e-12	78.2	47Q15@768503; 4NGWU@976; COG1611@1; COG1611@2		3.2.2.10	ko:K06966	ko00230; ko00240; map00230; map00240		ko00000; ko00001; ko01000
GMGC10.181_934_669.UNKNOWN	Clostridium sp. CAG:245	0			1	Pfam:Lysine_decarbox	Pfam:Lysine_decarbox(start=16,end=92,evalue=2.3e-15,bitscore=48.7)	Belongs to the LOG family	-	575590.HMPREF0156_01218	4.2e-09	67.4	4NGWU@976; COG1611@1; COG1611@2		3.2.2.10	ko:K06966	ko00230; ko00240; map00230; map00240		ko00000; ko00001; ko01000
GMGC10.209_884_773.YVDD	Ruminococcus sp. Marseille-P328	0			0			cytokinin biosynthetic process	-	411459.RUMOBE_03906	3.1e-36	157.5	COG1611@1; COG1611@2		3.2.2.10	ko:K06966	ko00230; ko00240; map00230; map00240		ko00000; ko00001; ko01000
GMGC10.185_100_002.FMT	Oxalobacter formigenes OXCC13	0			1	Pfam:Lysine_decarbox	Pfam:Lysine_decarbox(start=4,end=126,evalue=1e-32,bitscore=105.8)	Belongs to the LOG family	fmt2	556269.ACDQ01000016_gene506	1e-67	262.7	1MU6N@1224; 2VK4I@28216; 4763Z@75682; COG1611@1; COG1611@2		3.2.2.10	ko:K06966	ko00230; ko00240; map00230; map00240		ko00000; ko00001; ko01000
GMGC10.300_258_527.UNKNOWN	Faecalibacterium prausnitzii A2-165	0			0			Belongs to the LOG family	yvdD	411483.FAEPRAA2165_00778	1e-38	165.6	1UKED@1239; 24DSN@186801; 3WIP4@541000; COG1611@1; COG1611@2		3.2.2.10	ko:K06966	ko00230; ko00240; map00230; map00240		ko00000; ko00001; ko01000
GMGC10.265_295_311.UNKNOWN	Clostridium sp. CAG:594	0			1	Pfam:Lysine_decarbox	Pfam:Lysine_decarbox(start=94,end=177,evalue=3e-10,bitscore=33.6)	Belongs to the LOG family	-	1449126.JQKL01000037_gene2034	3.6e-11	75.5	1UKED@1239; 24DSN@186801; COG1611@1; COG1611@2		3.2.2.10	ko:K06966	ko00230; ko00240; map00230; map00240		ko00000; ko00001; ko01000
GMGC10.047_287_398.RPOB	Clostridium sp. CAG:245	0			1	Pfam:Lysine_decarbox	Pfam:Lysine_decarbox(start=50,end=152,evalue=3.5e-07,bitscore=23.1)	DNA-dependent RNA polymerase catalyzes the transcription of DNA into RNA using the four ribonucleoside triphosphates as substrates	rpoB	1120998.AUFC01000041_gene558	2.6e-22	112.1	1TP96@1239; 247J1@186801; 3WCDQ@538999; COG0085@1; COG0085@2	GO:0000428; GO:0005575; GO:0005622; GO:0005623; GO:0030880; GO:0032991; GO:0044424; GO:0044464; GO:0061695; GO:1902494; GO:1990234	2.7.7.6	ko:K03043	ko00230; ko00240; ko01100; ko03020; map00230; map00240; map01100; map03020	M00183	br01611; ko00000; ko00001; ko00002; ko01000; ko03021; ko03400
GMGC10.269_856_527.FMT	Pseudomonas aeruginosa	0			1	Pfam:Lysine_decarbox	Pfam:Lysine_decarbox(start=2,end=106,evalue=4.5e-30,bitscore=97.5)	Possible lysine decarboxylase	fas6	287.DR97_4324	1.5e-67	261.9	1MU6N@1224; 1RSPA@1236; 1YEK7@136841; COG1611@1; COG1611@2		3.2.2.10	ko:K06966	ko00230; ko00240; map00230; map00240		ko00000; ko00001; ko01000
GMGC10.310_446_022.YVDD	Eubacterium coprostanoligenes	0			0			Belongs to the LOG family	-	411489.CLOL250_01350	3.1e-12	77.4	1UKED@1239; 24DSN@186801; 36GYE@31979; COG1611@1; COG1611@2		3.2.2.10	ko:K06966	ko00230; ko00240; map00230; map00240		ko00000; ko00001; ko01000
GMGC10.269_864_495.FMT	Varibaculum cambriense	0			1	Pfam:Lysine_decarbox	Pfam:Lysine_decarbox(start=89,end=219,evalue=5.7e-33,bitscore=106.8)	Belongs to the LOG family	fmt2	1403948.Q618_VCMC00001G0616	2e-126	458.4	2GKJH@201174; 4D33Q@85005; COG1611@1; COG1611@2		3.2.2.10	ko:K06966	ko00230; ko00240; map00230; map00240		ko00000; ko00001; ko01000
GMGC10.056_436_960.FMT	Pseudomonas sp. ML96	0			1	Pfam:Lysine_decarbox	Pfam:Lysine_decarbox(start=20,end=157,evalue=1.3e-29,bitscore=95.8)	Belongs to the LOG family	fas6	1523503.JPMY01000010_gene2406	1.1e-120	439.5	1MU6N@1224; COG1611@1; COG1611@2		3.2.2.10	ko:K06966	ko00230; ko00240; map00230; map00240		ko00000; ko00001; ko01000
GMGC10.145_751_150.UNKNOWN	Faecalibacterium cf. prausnitzii KLE1255	0			0			Belongs to the LOG family	yvdD	748224.HMPREF9436_01437	5.5e-39	166.8	1UKED@1239; 24DSN@186801; 3WIP4@541000; COG1611@1; COG1611@2		3.2.2.10	ko:K06966	ko00230; ko00240; map00230; map00240		ko00000; ko00001; ko01000
GMGC10.184_720_455.YVDD	Firmicutes bacterium CAG:137	0			0			Belongs to the LOG family	-	411489.CLOL250_01350	1.6e-09	68.2	1UKED@1239; 24DSN@186801; 36GYE@31979; COG1611@1; COG1611@2		3.2.2.10	ko:K06966	ko00230; ko00240; map00230; map00240		ko00000; ko00001; ko01000
GMGC10.207_189_468.SMC	Clostridium sp. CAG:43	0			1	Pfam:Lysine_decarbox	Pfam:Lysine_decarbox(start=59,end=117,evalue=6.7e-15,bitscore=47.7)	Required for chromosome condensation and partitioning	smc	411902.CLOBOL_02898	5.6e-24	117.1	1TPJV@1239; 21YFR@1506553; 249F4@186801; COG1196@1; COG1196@2		-	ko:K03529			ko00000; ko03036
GMGC10.290_987_706.FMT	Varibaculum cambriense	0			1	Pfam:Lysine_decarbox	Pfam:Lysine_decarbox(start=1,end=107,evalue=9.7e-29,bitscore=92.7)	Belongs to the LOG family	fmt2	1403948.Q618_VCMC00001G0616	7.5e-53	213.4	2GKJH@201174; 4D33Q@85005; COG1611@1; COG1611@2		3.2.2.10	ko:K06966	ko00230; ko00240; map00230; map00240		ko00000; ko00001; ko01000
GMGC10.291_976_441.FMT	Campylobacter hominis ATCC BAA-381	0			0			Belongs to the LOG family	-	360107.CHAB381_1207	2.9e-105	387.9	1MU6N@1224; 2YNV5@29547; 42P56@68525; COG1611@1; COG1611@2		3.2.2.10	ko:K06966	ko00230; ko00240; map00230; map00240		ko00000; ko00001; ko01000
GMGC10.300_800_291.SCLAV_4418	Bacteroides caecimuris	0			1	Pfam:Lysine_decarbox	Pfam:Lysine_decarbox(start=11,end=82,evalue=2.9e-15,bitscore=46.7)	Belongs to the LOG family	yvdD	657309.BXY_25460	1.2e-33	148.7	2FQSJ@200643; 4ANM2@815; 4NRW5@976; COG1611@1; COG1611@2		3.2.2.10	ko:K06966	ko00230; ko00240; map00230; map00240		ko00000; ko00001; ko01000
GMGC10.181_432_362.UNKNOWN	Barnesiella intestinihominis YIT 11860	0			0			Belongs to the LOG family	-	742726.HMPREF9448_02597	1.6e-27	128.3	22XPU@171551; 2FNYZ@200643; 4NGWU@976; COG1611@1; COG1611@2		3.2.2.10	ko:K06966	ko00230; ko00240; map00230; map00240		ko00000; ko00001; ko01000
GMGC10.179_689_881.UNKNOWN	Faecalibacterium prausnitzii	0			1	Pfam:Lysine_decarbox	Pfam:Lysine_decarbox(start=4,end=53,evalue=8.1e-16,bitscore=47.8)	Belongs to the LOG family	yvdD	718252.FP2_18840	4.3e-16	89.7	1UKED@1239; 24DSN@186801; 3WIP4@541000; COG1611@1; COG1611@2		3.2.2.10	ko:K06966	ko00230; ko00240; map00230; map00240		ko00000; ko00001; ko01000
GMGC10.184_718_558.YVDD	Firmicutes bacterium CAG:238	0			0			Belongs to the LOG family	-	411474.COPEUT_00899	3.2e-15	87.8	1UKED@1239; 24DSN@186801; COG1611@1; COG1611@2		3.2.2.10	ko:K06966	ko00230; ko00240; map00230; map00240		ko00000; ko00001; ko01000
GMGC10.048_728_647.UUP	Firmicutes bacterium CAG:212	0			1	Pfam:Lysine_decarbox	Pfam:Lysine_decarbox(start=5,end=103,evalue=2.2e-15,bitscore=49.3)	ABC transporter C-terminal domain	-	658655.HMPREF0988_00206	4.5e-09	67.4	1TPAX@1239; 247U6@186801; 27JZ5@186928; COG0488@1; COG0488@2		-	ko:K06158			ko00000; ko03012
GMGC10.205_222_768.SCLAV_4418	Bifidobacterium adolescentis	0			0			Possible lysine decarboxylase	yvdD	1680.BADO_0997	2e-36	157.9	2GMM1@201174; 4D031@85004; COG1611@1; COG1611@2		3.2.2.10	ko:K06966	ko00230; ko00240; map00230; map00240		ko00000; ko00001; ko01000
GMGC10.291_723_123.FMT	Brevibacterium sp. HMSC08F02	0			1	Pfam:Lysine_decarbox	Pfam:Lysine_decarbox(start=1,end=111,evalue=2.9e-30,bitscore=97.4)	Possible lysine decarboxylase	fmt2	1176165.CAJD01000019_gene1450	1.1e-56	225.7	2GKJH@201174; 4F87Y@85019; COG1611@1; COG1611@2		3.2.2.10	ko:K06966	ko00230; ko00240; map00230; map00240		ko00000; ko00001; ko01000
GMGC10.207_676_971.UNKNOWN	Emergencia timonensis	0			0			Belongs to the LOG family	-	1235796.C815_00475	2e-07	60.8	1UKED@1239; COG1611@1; COG1611@2		3.2.2.10	ko:K06966	ko00230; ko00240; map00230; map00240		ko00000; ko00001; ko01000
GMGC10.262_304_917.UNKNOWN	Phascolarctobacterium succinatutens YIT 12067	0			0			Belongs to the LOG family	yvdD	626939.HMPREF9443_00119	3.8e-24	117.1	1UKED@1239; 4H4R6@909932; COG1611@1; COG1611@2		3.2.2.10	ko:K06966	ko00230; ko00240; map00230; map00240		ko00000; ko00001; ko01000
GMGC10.183_141_177.YPSC	Faecalibacterium prausnitzii	0			1	Pfam:Lysine_decarbox	Pfam:Lysine_decarbox(start=1,end=62,evalue=8.2e-15,bitscore=47.3)	Belongs to the methyltransferase superfamily	rlmL	411483.FAEPRAA2165_01324	1.5e-34	152.1	1TP0X@1239; 248MA@186801; 3WGN5@541000; COG0116@1; COG0116@2	GO:0000154; GO:0001510; GO:0003674; GO:0003824; GO:0005575; GO:0005622; GO:0005623; GO:0005737; GO:0005829; GO:0006139; GO:0006364; GO:0006396; GO:0006399; GO:0006400; GO:0006725; GO:0006807; GO:0008033; GO:0008150; GO:0008152; GO:0008168; GO:0008170; GO:0008173; GO:0008175; GO:0008649; GO:0008757; GO:0008990; GO:0009451; GO:0009987; GO:0010467; GO:0016070; GO:0016072; GO:0016423; GO:0016435; GO:…	2.1.1.173,2.1.1.264	ko:K07444; ko:K12297			ko00000; ko01000; ko03009
GMGC10.052_555_077.UNKNOWN	Faecalibacterium prausnitzii	0			0			Belongs to the LOG family	yvdD	657322.FPR_28790	1.8e-36	159.1	1UKED@1239; 24DSN@186801; 3WIP4@541000; COG1611@1; COG1611@2		3.2.2.10	ko:K06966	ko00230; ko00240; map00230; map00240		ko00000; ko00001; ko01000
GMGC10.261_431_584.FMT	Candidatus Koribacter versatilis Ellin345	0			1	Pfam:Lysine_decarbox	Pfam:Lysine_decarbox(start=1,end=93,evalue=4.5e-28,bitscore=90.2)	Possible lysine decarboxylase	-	204669.Acid345_4084	4.1e-37	160.6	2JN31@204432; 3Y7Y0@57723; COG1611@1; COG1611@2		3.2.2.10	ko:K06966	ko00230; ko00240; map00230; map00240		ko00000; ko00001; ko01000
GMGC10.300_476_981.SCLAV_4418	Bifidobacterium kashiwanohense JCM 15439 = DSM 21854	0			0			Possible lysine decarboxylase	yvdD	547043.BIFPSEUDO_03828	1.7e-25	121.3	2GMM1@201174; 4D031@85004; COG1611@1; COG1611@2		3.2.2.10	ko:K06966	ko00230; ko00240; map00230; map00240		ko00000; ko00001; ko01000
GMGC10.048_212_237.UNKNOWN	Emergencia timonensis	0			0
GMGC10.209_455_988.UNKNOWN	Catenibacterium sp. CAG:290	0			1	Pfam:Lysine_decarbox	Pfam:Lysine_decarbox(start=1,end=79,evalue=2.8e-19,bitscore=61.8)	Possible lysine decarboxylase	yvdD	411461.DORFOR_00153	4.9e-27	126.7	1UKED@1239; 24DSN@186801; 27WDQ@189330; COG1611@1; COG1611@2		3.2.2.10	ko:K06966	ko00230; ko00240; map00230; map00240		ko00000; ko00001; ko01000
GMGC10.269_233_362.FMT	Mailhella massiliensis	0			1	Pfam:Lysine_decarbox	Pfam:Lysine_decarbox(start=83,end=213,evalue=3.1e-36,bitscore=117)	Belongs to the LOG family	fmt2	883.DvMF_0170	3.2e-81	308.1	1MU6N@1224; 2M9C6@213115; 2WK5J@28221; 42P56@68525; COG1611@1; COG1611@2		3.2.2.10	ko:K06966	ko00230; ko00240; map00230; map00240		ko00000; ko00001; ko01000
GMGC10.048_686_591.YVDD	Emergencia timonensis	0			0			cytokinin biosynthetic process	-	411459.RUMOBE_03906	1.2e-10	71.6	COG1611@1; COG1611@2		3.2.2.10	ko:K06966	ko00230; ko00240; map00230; map00240		ko00000; ko00001; ko01000
