# Supplementary material for: Diet and microbiome shape small-molecule cytokinin pools in mammals
Source: Gut Microbes. 2026 Jun 12;18(1):2679497. doi: 10.1080/19490976.2026.2679497 (PMC13274119; doi:10.1080/19490976.2026.2679497)
Supplement: Supplementary material — Supp_table_2_BRR_annotations.xlsx [file KGMI_A_2679497_SM7583.xlsx]

## Sheet: Supp_table_2_BRR_annotations
gene_id	organism	n_smart_hits	smart_hits	smart_hit_details	n_pfam_hits	pfam_hits	pfam_hit_details	eggnog_description	eggnog_predicted_protein_name	eggnog_seed_ortholog	eggnog_seed_evalue	eggnog_seed_score	eggnog_ogs	eggnog_go_terms	eggnog_ec_number	eggnog_kegg_ko	eggnog_kegg_pathway	eggnog_kegg_module	eggnog_brite
GMGC10.178_901_090.RESD	Anaerotignum lactatifermentans DSM 14214	1	REC	REC(start=5,end=74,evalue=0.0483156688857195,bitscore=7.3)	1	Pfam:Response_reg	Pfam:Response_reg(start=7,end=74,evalue=6.7e-18,bitscore=61.7)	Transcriptional regulatory protein, C terminal	-	742738.HMPREF9460_00908	1.1e-22	112.1	1U4FM@1239; 24DF2@186801; 268RY@186813; COG0745@1; COG0745@2		-
GMGC10.202_749_993.UNKNOWN	Eubacterium ramulus	1	REC	REC(start=27,end=143,evalue=5.45150823710305e-21,bitscore=85)	1	Pfam:Response_reg	Pfam:Response_reg(start=29,end=144,evalue=1e-18,bitscore=64.9)	PhoQ Sensor	-	1256908.HMPREF0373_00505	2.3e-75	288.1	1TQMV@1239; 247SE@186801; 25V53@186806; COG0642@1; COG0784@1; COG0784@2; COG2205@2		-
GMGC10.210_517_195.VANR	Firmicutes bacterium CAG:114	0			1	Pfam:Response_reg	Pfam:Response_reg(start=5,end=66,evalue=1.3e-14,bitscore=50.9)	response regulator, receiver	-	1469948.JPNB01000002_gene3105	3.4e-18	97.1	1TP9M@1239; 247TK@186801; 36DZG@31979; COG0745@1; COG0745@2		-
GMGC10.208_381_130.HTH_1030	Alistipes indistinctus YIT 12060	0			0			COG2204 Response regulator containing CheY-like receiver AAA-type ATPase and DNA-binding domains	zraR	742725.HMPREF9450_01377	9.4e-253	879	2FMRV@200643; 4NE89@976; COG2204@1; COG2204@2		-
GMGC10.210_481_292.UNKNOWN	Clostridium sp. AT4	0			1	Pfam:Response_reg	Pfam:Response_reg(start=4,end=74,evalue=5.1e-16,bitscore=55.6)	helix_turn_helix, arabinose operon control protein	-	1304866.K413DRAFT_3146	2.2e-26	124.4	1TPDP@1239; 24A5I@186801; 36G5C@31979; COG2207@1; COG2207@2; COG4753@1; COG4753@2		-	ko:K07720	ko02020; map02020	M00519	ko00000; ko00001; ko00002; ko02022
GMGC10.055_849_094.UNKNOWN	Paeniclostridium sordellii	1	REC	REC(start=1,end=74,evalue=0.00216644490230879,bitscore=25)	1	Pfam:Response_reg	Pfam:Response_reg(start=1,end=75,evalue=2.3e-17,bitscore=60.2)	response regulator receiver	-	1292035.H476_2881	4.5e-52	210.3	1TPRU@1239; 24843@186801; COG0745@1; COG0745@2		-
GMGC10.264_091_545.YPDB	Succiniclasticum ruminis DSM 9236	1	REC	REC(start=2,end=114,evalue=2.35278227139148e-25,bitscore=99.5)	1	Pfam:Response_reg	Pfam:Response_reg(start=4,end=115,evalue=2.3e-24,bitscore=83.5)	response regulator	ypdB	1262914.BN533_00623	1.4e-31	142.5	1V14X@1239; 4H3I1@909932; COG3279@1; COG3279@2	GO:0003674; GO:0003676; GO:0003677; GO:0005488; GO:0006355; GO:0008150; GO:0009889; GO:0010468; GO:0010556; GO:0019219; GO:0019222; GO:0031323; GO:0031326; GO:0050789; GO:0050794; GO:0051171; GO:0051252; GO:0060255; GO:0065007; GO:0080090; GO:0097159; GO:1901363; GO:1903506; GO:2000112; GO:2001141	-	ko:K02477; ko:K07705	ko02020; map02020	M00492	ko00000; ko00001; ko00002; ko02022
GMGC10.257_565_982.COLR	Clostridiales bacterium CHKCI006	1	REC	REC(start=54,end=128,evalue=0.0105037520372469,bitscore=16)	1	Pfam:Response_reg	Pfam:Response_reg(start=56,end=127,evalue=3.5e-15,bitscore=54.1)	Transcriptional regulatory protein, C terminal	-	1280679.ATVX01000022_gene2118	2.2e-18	98.6	1TPU2@1239; 24XPP@186801; 4BZ1Y@830; COG0745@1; COG0745@2		-
GMGC10.019_818_696.GLNL	Coprococcus comes	1	REC	REC(start=1,end=114,evalue=3.68297380179928e-18,bitscore=75.6)	2	Pfam:Response_reg; Pfam:YcbB	Pfam:Response_reg(start=3,end=115,evalue=1.9e-19,bitscore=75.1); Pfam:YcbB(start=158,end=277,evalue=6.6e-33,bitscore=110)	YcbB domain	-	1280692.AUJL01000021_gene588	9.6e-86	323.6	1UK3Y@1239; 25FIV@186801; 36V7X@31979; COG2204@1; COG2204@2		-	ko:K07719	ko02020; map02020	M00518	ko00000; ko00001; ko00002; ko02022
GMGC10.019_963_191.GLNL	Coprococcus comes	1	REC	REC(start=1,end=114,evalue=3.68297380179928e-18,bitscore=75.6)	2	Pfam:Response_reg; Pfam:YcbB	Pfam:Response_reg(start=3,end=115,evalue=1.9e-19,bitscore=75.1); Pfam:YcbB(start=158,end=277,evalue=6.6e-33,bitscore=110)	YcbB domain	-	1280692.AUJL01000021_gene588	9.6e-86	323.6	1UK3Y@1239; 25FIV@186801; 36V7X@31979; COG2204@1; COG2204@2		-	ko:K07719	ko02020; map02020	M00518	ko00000; ko00001; ko00002; ko02022
GMGC10.181_504_400.PHOB	Ruminococcus gauvreauii DSM 19829	2	REC; Trans_reg_C	REC(start=2,end=115,evalue=8.76479710742649e-34,bitscore=127.5); Trans_reg_C(start=149,end=222,evalue=1.63627461246508e-24,bitscore=103)	2	Pfam:Response_reg; Pfam:Trans_reg_C	Pfam:Response_reg(start=4,end=116,evalue=4.9e-25,bitscore=86.9); Pfam:Trans_reg_C(start=149,end=222,evalue=2.8e-25,bitscore=86.7)	Response regulator receiver domain protein	-	1123075.AUDP01000001_gene2371	1.4e-92	345.9	1TQY9@1239; 24D6A@186801; 3WI7X@541000; COG0745@1; COG0745@2		-
GMGC10.207_825_575.NARL	Sutterella wadsworthensis 2_1_59BFAA	0			1	Pfam:Response_reg	Pfam:Response_reg(start=1,end=75,evalue=9.9e-20,bitscore=67.9)	Bacterial regulatory proteins, luxR family	narL	742823.HMPREF9465_00582	7.9e-44	183	1NQH7@1224; 2VMXI@28216; 4PQMY@995019; COG2197@1; COG2197@2		-	ko:K07684	ko02020; map02020	M00471	ko00000; ko00001; ko00002; ko02022
GMGC10.210_092_349.HSDM	Firmicutes bacterium CAG:114	1	REC	REC(start=75,end=182,evalue=0.000120905323590551,bitscore=30.7)	2	Pfam:N6_Mtase; Pfam:Response_reg	Pfam:N6_Mtase(start=1,end=130,evalue=6.1e-29,bitscore=96); Pfam:Response_reg(start=88,end=182,evalue=2.7e-17,bitscore=60.1)	type I restriction-modification system	hsdM	1410661.JNKW01000005_gene21	3.3e-63	248.1	1TPGZ@1239; 247RY@186801; COG0286@1; COG0286@2		2.1.1.72	ko:K03427			ko00000; ko01000; ko02048
GMGC10.055_584_969.UNKNOWN	Robinsoniella peoriensis	1	REC	REC(start=74,end=191,evalue=1.43866164777242e-20,bitscore=83.6)	2	Pfam:HATPase_c; Pfam:Response_reg	Pfam:HATPase_c(start=1,end=54,evalue=3e-11,bitscore=40.8); Pfam:Response_reg(start=76,end=192,evalue=4.5e-20,bitscore=70.6)	PhoQ Sensor	-	180332.JTGN01000002_gene5849	6.4e-106	390.2	1TQMV@1239; 247SE@186801; COG0642@1; COG0745@1; COG0745@2; COG0784@1; COG0784@2; COG2202@1; COG2202@2; COG2205@2; COG4319@1; COG4319@2		2.7.13.3,5.3.3.1	ko:K01822; ko:K11527	ko00140; ko00984; ko01100; ko01120; map00140; map00984; map01100; map01120	M00107; M00110	ko00000; ko00001; ko00002; ko01000; ko01001; ko02022
GMGC10.247_832_432.UNKNOWN	Pseudomonas massiliensis	5	PAS; GAF; HisKA; HATPase_c; REC	PAS(start=165,end=240,evalue=0.0217714588117721,bitscore=23.5); GAF(start=304,end=453,evalue=1.85089428094627e-05,bitscore=33.7); HisKA(start=485,end=553,evalue=6.5448082923866e-09,bitscore=44.8); HATPase_c(start=594,end=716,evalue=6.42247154281686e-26,bitscore=101.3); REC(start=738,end=852,evalue=5.79322949426411e-25,bitscore=98.2)	7	Pfam:PAS_8; Pfam:PAS_8; Pfam:PAS_4; Pfam:GAF; Pfam:HisKA; Pfam:HATPase_c; Pfam:Response_reg	Pfam:PAS_8(start=38,end=109,evalue=1.2e-07,bitscore=29.8); Pfam:PAS_8(start=165,end=240,evalue=3.6e-07,bitscore=28.2); Pfam:PAS_4(start=192,end=284,evalue=1.2e-09,bitscore=36.9); Pfam:GAF(start=304,end=443,evalue=1.3e-05,bitscore=23); Pfam:HisKA(start=485,end=553,evalue=6.5e-10,bitscore=38.3); Pfam:HATPase_c(start=594,end=715,evalue=1.3e-16,bitscore=60.6); Pfam:Response_reg(start=740,end=853,eval…	Motif C-terminal to PAS motifs (likely to contribute to PAS structural domain)	-	1229204.AMYY01000019_gene397	3.9e-215	755	1RCM9@1224; 2TQQ9@28211; 4BRNF@82117; COG0784@1; COG0784@2; COG2203@1; COG2203@2; COG4191@1; COG4191@2		-
GMGC10.203_190_970.UNKNOWN	Roseburia faecis	1	REC	REC(start=2,end=116,evalue=3.51235756210762e-24,bitscore=95.6)	1	Pfam:Response_reg	Pfam:Response_reg(start=4,end=117,evalue=2.4e-26,bitscore=89.6)	helix_turn_helix, arabinose operon control protein	-	411469.EUBHAL_01806	1.9e-54	218.4	1TQCS@1239; 248SC@186801; 25V1U@186806; COG2207@1; COG2207@2; COG4753@1; COG4753@2		-	ko:K07720	ko02020; map02020	M00519	ko00000; ko00001; ko00002; ko02022
GMGC10.147_052_558.UNKNOWN	Alistipes indistinctus YIT 12060	1	REC	REC(start=66,end=176,evalue=4.02724320271234e-33,bitscore=125.3)	1	Pfam:Response_reg	Pfam:Response_reg(start=68,end=177,evalue=6.4e-27,bitscore=91.2)	PhoQ Sensor	-	742725.HMPREF9450_00585	2.2e-88	331.6	2FM06@200643; 4NDXU@976; COG0642@1; COG2205@2		-
GMGC10.310_950_295.PHOP	Gemmiger formicilis	1	REC	REC(start=9,end=103,evalue=2.95179014824837e-08,bitscore=42.7)	1	Pfam:Response_reg	Pfam:Response_reg(start=16,end=102,evalue=2.6e-19,bitscore=66.5)	Psort location Cytoplasmic, score	-	748224.HMPREF9436_00872	2.4e-26	124.8	1TSRR@1239; 24AG3@186801; 3WH9J@541000; COG0745@1; COG0745@2		-
GMGC10.260_701_118.UNKNOWN	Clostridium bornimense	0			1	Pfam:Response_reg	Pfam:Response_reg(start=4,end=66,evalue=2e-14,bitscore=50.2)	PFAM response regulator receiver	-	1216932.CM240_0382	5.4e-24	116.3	1TSWT@1239; 248B6@186801; 36EIV@31979; COG0745@1; COG0745@2		-
GMGC10.052_673_432.HTH_1030	Parabacteroides sp. SN4	2	REC; AAA	REC(start=5,end=121,evalue=3.3619599763326e-12,bitscore=55.8); AAA(start=171,end=314,evalue=1.18765344490384e-09,bitscore=45.9)	8	Pfam:Response_reg; Pfam:Sigma54_activat; Pfam:Sigma54_activ_2; Pfam:Mg_chelatase; Pfam:AAA_2; Pfam:AAA_5; Pfam:AAA; Pfam:HTH_8	Pfam:Response_reg(start=7,end=122,evalue=5.8e-18,bitscore=63.4); Pfam:Sigma54_activat(start=151,end=318,evalue=2.4e-66,bitscore=221.2); Pfam:Sigma54_activ_2(start=152,end=322,evalue=2e-22,bitscore=77.9); Pfam:Mg_chelatase(start=154,end=300,evalue=1.1e-07,bitscore=29.3); Pfam:AAA_2(start=170,end=316,evalue=1.9e-06,bitscore=25.4); Pfam:AAA_5(start=174,end=311,evalue=1.5e-07,bitscore=30.5); Pfam:AAA…	COG2204 Response regulator containing CheY-like receiver AAA-type ATPase and DNA-binding domains	zraR	999419.HMPREF1077_03315	1.3e-246	858.6	22W60@171551; 2FMRV@200643; 4NE89@976; COG2204@1; COG2204@2		-
GMGC10.185_398_261.UNKNOWN	Faecalibacterium prausnitzii	0			1	Pfam:Response_reg	Pfam:Response_reg(start=1,end=59,evalue=4.5e-15,bitscore=53.1)	response regulator receiver	-	411483.FAEPRAA2165_02815	3e-24	117.5	1TPN8@1239; 248UA@186801; 3WGQR@541000; COG0745@1; COG0745@2		-
GMGC10.269_161_677.UNKNOWN	Blautia obeum	1	REC	REC(start=59,end=150,evalue=3.57926177562913e-07,bitscore=39.1)	1	Pfam:Response_reg	Pfam:Response_reg(start=61,end=150,evalue=1.4e-18,bitscore=64.4)	PhoQ Sensor	-	1121115.AXVN01000069_gene2309	3.2e-56	224.6	1TQMV@1239; 247SE@186801; 3XZ5S@572511; COG0642@1; COG0784@1; COG0784@2; COG2205@2		-
GMGC10.212_062_730.UNKNOWN	Blautia producta ATCC 27340 = DSM 2950	1	REC	REC(start=67,end=185,evalue=1.6108972792809e-32,bitscore=123.3)	2	Pfam:HATPase_c; Pfam:Response_reg	Pfam:HATPase_c(start=1,end=47,evalue=8.4e-10,bitscore=36); Pfam:Response_reg(start=69,end=186,evalue=1.4e-25,bitscore=86.9)	Diguanylate cyclase (GGDEF) domain	-	33035.JPJF01000080_gene146	1.1e-88	332.8	1TS5J@1239; 25EAF@186801; COG0642@1; COG0642@2; COG2199@1; COG2199@2		2.7.7.65	ko:K20959	ko05111; map05111		ko00000; ko00001; ko01000
GMGC10.302_647_311.CHEB	Firmicutes bacterium CAG:65	0			2	Pfam:Response_reg; Pfam:CheB_methylest	Pfam:Response_reg(start=1,end=74,evalue=4.4e-14,bitscore=49.1); Pfam:CheB_methylest(start=131,end=312,evalue=3.9e-55,bitscore=177.5)	catalyzes the demethylation of specific methylglutamate residues introduced into the chemoreceptors (methyl-accepting chemotaxis proteins) by CheR	cheB	397287.C807_00682	7.6e-108	397.1	1TRHC@1239; 249FD@186801; 27J68@186928; COG2201@1; COG2201@2		3.1.1.61,3.5.1.44	ko:K03412	ko02020; ko02030; map02020; map02030	M00506	ko00000; ko00001; ko00002; ko01000; ko02022; ko02035
GMGC10.047_604_999.REGX3	Clostridium sp. SS2/1	1	REC	REC(start=1,end=101,evalue=1.58951157918039e-22,bitscore=90.1)	1	Pfam:Response_reg	Pfam:Response_reg(start=1,end=103,evalue=7.8e-25,bitscore=84.1)	Transcriptional regulatory protein, C terminal	-	1232447.BAHW02000014_gene928	4.1e-34	150.6	1TPQG@1239; 248Z4@186801; 267W9@186813; COG0745@1; COG0745@2		-
GMGC10.291_185_017.UNKNOWN	Blautia wexlerae DSM 19850	1	REC	REC(start=29,end=115,evalue=3.16365034769149e-08,bitscore=42.6)	1	Pfam:Response_reg	Pfam:Response_reg(start=31,end=110,evalue=1.7e-17,bitscore=60.8)	His Kinase A (phosphoacceptor) domain	-	457412.RSAG_00853	7.6e-51	206.5	1TQMV@1239; 247SE@186801; 3WN7G@541000; COG0642@1; COG0784@1; COG0784@2; COG2203@1; COG2203@2; COG2205@2		-
GMGC10.185_432_654.UNKNOWN	Clostridium sp. CAG:169	2	REC; Trans_reg_C	REC(start=1,end=63,evalue=0.0575791713462814,bitscore=6.3); Trans_reg_C(start=100,end=175,evalue=1.72726183298725e-23,bitscore=99.6)	2	Pfam:Response_reg; Pfam:Trans_reg_C	Pfam:Response_reg(start=1,end=64,evalue=1.8e-17,bitscore=60.7); Pfam:Trans_reg_C(start=82,end=175,evalue=6.2e-27,bitscore=89.1)	response regulator receiver	-	1235835.C814_01834	2.1e-94	351.7	1TPZ0@1239; 249IC@186801; 3WGB8@541000; COG0745@1; COG0745@2		-
GMGC10.053_589_358.UNKNOWN	Firmicutes bacterium CAG:83	1	REC	REC(start=19,end=137,evalue=1.33985809231137e-29,bitscore=113.6)	1	Pfam:Response_reg	Pfam:Response_reg(start=21,end=138,evalue=1.9e-25,bitscore=86.2)	PhoQ Sensor	-	657322.FPR_07600	4.8e-46	190.7	1TQMV@1239; 247SE@186801; 3WGVD@541000; COG0642@1; COG0745@1; COG0745@2; COG0784@1; COG0784@2; COG0834@1; COG0834@2; COG2205@2		2.7.13.3	ko:K02030; ko:K02489	ko02020; map02020	M00236; M00662	ko00000; ko00001; ko00002; ko01000; ko01001; ko02000; ko02022
GMGC10.145_876_103.UNKNOWN	Hungatella hathewayi	2	REC; HTH_ARAC	REC(start=1,end=115,evalue=8.59084017021295e-19,bitscore=77.7); HTH_ARAC(start=444,end=527,evalue=5.03057945625719e-29,bitscore=112.2)	4	Pfam:Response_reg; Pfam:HTH_AraC; Pfam:HTH_18; Pfam:HTH_AraC	Pfam:Response_reg(start=3,end=116,evalue=8.7e-20,bitscore=68.8); Pfam:HTH_AraC(start=437,end=477,evalue=8.8e-08,bitscore=28.7); Pfam:HTH_18(start=450,end=529,evalue=5.7e-20,bitscore=68); Pfam:HTH_AraC(start=489,end=528,evalue=1.7e-08,bitscore=30.9)	helix_turn_helix, arabinose operon control protein	-	33035.JPJF01000004_gene1947	2e-84	320.1	1UCUQ@1239; 24FD5@186801; 3Y1DI@572511; COG2207@1; COG2207@2; COG4753@1; COG4753@2		-
GMGC10.183_467_859.UNKNOWN	Adlercreutzia equolifaciens DSM 19450	1	REC	REC(start=1,end=89,evalue=3.89491045068268e-08,bitscore=42.3)	1	Pfam:Response_reg	Pfam:Response_reg(start=1,end=90,evalue=2.7e-21,bitscore=72.6)	PhoQ Sensor	-	1384484.AEQU_1867	1.1e-38	165.6	2I2M2@201174; 4CV1I@84998; COG0642@1; COG0784@1; COG0784@2; COG2202@1; COG2202@2; COG2205@2		2.7.13.3	ko:K11527			ko00000; ko01000; ko01001; ko02022
GMGC10.311_085_358.UNKNOWN	Ruminococcus sp. Marseille-P328	1	REC	REC(start=1,end=85,evalue=0.000785645106885083,bitscore=28)	1	Pfam:Response_reg	Pfam:Response_reg(start=3,end=86,evalue=3.7e-19,bitscore=66.1)	PhoQ Sensor	-	411469.EUBHAL_00967	6.9e-38	162.9	1TQMV@1239; 247SE@186801; 25V53@186806; COG0642@1; COG0784@1; COG0784@2; COG2205@2		-
GMGC10.261_611_213.CHEV	[Eubacterium] rectale DSM 17629	2	CheW; REC	CheW(start=23,end=158,evalue=1.02566052848638e-33,bitscore=127.2); REC(start=183,end=304,evalue=5.70584169112721e-24,bitscore=94.9)	2	Pfam:CheW; Pfam:Response_reg	Pfam:CheW(start=27,end=162,evalue=4.7e-35,bitscore=113.9); Pfam:Response_reg(start=185,end=305,evalue=5.5e-23,bitscore=77.9)	response regulator receiver	cheV	140626.JHWB01000019_gene866	1.7e-128	465.7	1TRJU@1239; 24AQW@186801; COG0784@1; COG0784@2; COG0835@1; COG0835@2	GO:0005575; GO:0005622; GO:0005623; GO:0005737; GO:0005829; GO:0006935; GO:0008150; GO:0009605; GO:0040011; GO:0042221; GO:0042330; GO:0044424; GO:0044444; GO:0044464; GO:0050896	2.7.13.3	ko:K03407; ko:K03408; ko:K03415	ko02020; ko02030; map02020; map02030	M00506	ko00000; ko00001; ko00002; ko01000; ko01001; ko02022; ko02035
GMGC10.184_003_915.TTRR	Burkholderiales bacterium YL45	2	REC; HTH_LUXR	REC(start=5,end=117,evalue=2.33282843295205e-29,bitscore=112.8); HTH_LUXR(start=141,end=198,evalue=2.15675448541858e-17,bitscore=73.6)	3	Pfam:Response_reg; Pfam:Sigma70_r4_2; Pfam:GerE	Pfam:Response_reg(start=7,end=118,evalue=5.4e-26,bitscore=88.7); Pfam:Sigma70_r4_2(start=138,end=186,evalue=2.4e-07,bitscore=27.5); Pfam:GerE(start=142,end=198,evalue=2.9e-17,bitscore=58.9)	helix_turn_helix, Lux Regulon	-	762966.HMPREF9439_01113	8.2e-71	273.5	1N6WR@1224; 2W2Z6@28216; COG4566@1; COG4566@2		-	ko:K14987	ko02020; map02020	M00524	ko00000; ko00001; ko00002; ko02022
GMGC10.207_653_937.CUSR	Fusobacterium ulcerans 12-1B	0			0			Transcriptional regulatory protein, C terminal	-	469618.FVAG_01906	7e-108	396.7	37ABR@32066; COG0745@1; COG0745@2		-
GMGC10.299_709_975.REGX3	Clostridium sp. CAG:813	1	REC	REC(start=2,end=92,evalue=1.162905580665e-06,bitscore=37.4)	1	Pfam:Response_reg	Pfam:Response_reg(start=4,end=91,evalue=6.9e-17,bitscore=58.8)	COGs COG0745 Response regulators consisting of a CheY-like receiver domain and a winged-helix DNA-binding domain	-	573413.Spirs_1786	6.4e-15	86.7	2J7CK@203691; COG0745@1; COG0745@2		-
GMGC10.055_027_066.UNKNOWN	Ruminococcaceae bacterium D16	1	REC	REC(start=12,end=105,evalue=4.10395507910803e-16,bitscore=68.8)	1	Pfam:Response_reg	Pfam:Response_reg(start=14,end=105,evalue=1.4e-22,bitscore=77.4)	response regulator receiver	-	552398.HMPREF0866_02884	1e-40	172.6	1TPZ0@1239; 2484X@186801; 3WGIQ@541000; COG0745@1; COG0745@2		-
GMGC10.053_457_601.PHOB	Clostridium sp. Marseille-P3244	2	REC; Trans_reg_C	REC(start=1,end=113,evalue=1.22083184684974e-32,bitscore=123.7); Trans_reg_C(start=147,end=220,evalue=2.5958359023296e-27,bitscore=112.3)	2	Pfam:Response_reg; Pfam:Trans_reg_C	Pfam:Response_reg(start=2,end=114,evalue=1.6e-25,bitscore=88.5); Pfam:Trans_reg_C(start=147,end=220,evalue=1.2e-28,bitscore=97.5)	response regulator receiver	-	471875.RUMLAC_02606	5e-106	390.6	1TQY9@1239; 24D6A@186801; 3WS4K@541000; COG0745@1; COG0745@2		-
GMGC10.054_126_193.UNKNOWN	Firmicutes bacterium CAG:124	1	REC	REC(start=2,end=116,evalue=3.10451481873195e-25,bitscore=99.1)	1	Pfam:Response_reg	Pfam:Response_reg(start=4,end=117,evalue=4.6e-24,bitscore=82.3)	COG4753 Response regulator containing CheY-like receiver domain and AraC-type DNA-binding domain	-	743719.PaelaDRAFT_1265	1e-30	140.6	1TQCS@1239; 26T2X@186822; 4HI3Z@91061; COG2207@1; COG2207@2; COG4753@1; COG4753@2		-	ko:K07720	ko02020; map02020	M00519	ko00000; ko00001; ko00002; ko02022
GMGC10.046_641_565.UNKNOWN	Roseburia faecis	1	REC	REC(start=1,end=87,evalue=0.0243778875258677,bitscore=11.2)	1	Pfam:Response_reg	Pfam:Response_reg(start=1,end=88,evalue=7.3e-17,bitscore=59)	response regulator	-	180332.JTGN01000015_gene1129	7.4e-29	134.4	1TSN6@1239; 24D7T@186801; COG2207@1; COG2207@2; COG4753@1; COG4753@2		-	ko:K07720	ko02020; map02020	M00519	ko00000; ko00001; ko00002; ko02022
GMGC10.048_104_261.UNKNOWN	Clostridia bacterium UC5.1-1F7	2	REC; Trans_reg_C	REC(start=1,end=102,evalue=2.16210969597673e-24,bitscore=96.3); Trans_reg_C(start=137,end=214,evalue=4.5582713016322e-23,bitscore=98.2)	2	Pfam:Response_reg; Pfam:Trans_reg_C	Pfam:Response_reg(start=2,end=103,evalue=2.6e-20,bitscore=71); Pfam:Trans_reg_C(start=137,end=214,evalue=1.8e-24,bitscore=82.9)	COG COG0745 Response regulators consisting of a CheY-like receiver domain and a winged-helix DNA-binding domain	-	411902.CLOBOL_05911	9.1e-121	439.5	1TT12@1239; 21XX7@1506553; 24AB1@186801; COG0745@1; COG0745@2		-
GMGC10.299_030_518.UNKNOWN	Faecalibacterium prausnitzii L2-6	0			1	Pfam:Response_reg	Pfam:Response_reg(start=1,end=49,evalue=1.3e-09,bitscore=34.4)	Response regulator containing a CheY-like receiver domain and an HD-GYP domain	-	718252.FP2_30670	4.6e-12	76.6	1UQJH@1239; 248UM@186801; 3WHN6@541000; COG2199@1; COG2199@2; COG3437@1; COG3437@2		-	ko:K07814			ko00000; ko02022
GMGC10.054_873_055.SPO0A	Roseburia sp. CAG:380	1	REC	REC(start=4,end=119,evalue=8.24779402835337e-30,bitscore=114.3)	2	Pfam:Response_reg; Pfam:Spo0A_C	Pfam:Response_reg(start=6,end=120,evalue=7.2e-26,bitscore=88.3); Pfam:Spo0A_C(start=156,end=250,evalue=4.8e-42,bitscore=135.6)	May play the central regulatory role in sporulation. It may be an element of the effector pathway responsible for the activation of sporulation genes in response to nutritional stress. Spo0A may act in concert with spo0H (a sigma factor) to control the expression of some genes that are critical to the sporulation process	spo0A	585394.RHOM_08795	5.4e-77	294.3	1VQS3@1239; 25E3X@186801; COG2201@1; COG2201@2		-	ko:K03413; ko:K07699	ko02020; ko02024; ko02030; map02020; map02024; map02030	M00485; M00506	ko00000; ko00001; ko00002; ko02022; ko02035
GMGC10.207_217_100.UNKNOWN	Blautia wexlerae	1	REC	REC(start=64,end=182,evalue=3.75755077328336e-33,bitscore=125.4)	1	Pfam:Response_reg	Pfam:Response_reg(start=66,end=182,evalue=2.1e-26,bitscore=89.4)	ATPase histidine kinase DNA gyrase B HSP90 domain protein	-	1121115.AXVN01000011_gene3443	6.2e-86	323.6	1TQMV@1239; 247SE@186801; 3Y135@572511; COG0642@1; COG2205@2		-
GMGC10.210_365_124.UNKNOWN	Roseburia hominis A2-183	1	REC	REC(start=2,end=126,evalue=5.66784078429502e-19,bitscore=78.3)	1	Pfam:Response_reg	Pfam:Response_reg(start=4,end=114,evalue=2.4e-23,bitscore=80.5)	response regulator receiver	-	585394.RHOM_03545	4.4e-54	217.2	1TQCS@1239; 248SC@186801; COG2207@1; COG2207@2; COG4753@1; COG4753@2		-	ko:K07720	ko02020; map02020	M00519	ko00000; ko00001; ko00002; ko02022
GMGC10.207_677_634.UNKNOWN	Emergencia timonensis	3	HisKA; HATPase_c; REC	HisKA(start=154,end=220,evalue=7.73585099848741e-20,bitscore=81.1); HATPase_c(start=267,end=385,evalue=3.48802303841439e-36,bitscore=135.4); REC(start=398,end=515,evalue=5.45150823710305e-21,bitscore=85)	3	Pfam:HisKA; Pfam:HATPase_c; Pfam:Response_reg	Pfam:HisKA(start=154,end=220,evalue=6.5e-15,bitscore=53.4); Pfam:HATPase_c(start=267,end=385,evalue=1.4e-24,bitscore=86); Pfam:Response_reg(start=400,end=516,evalue=9e-19,bitscore=65.1)	PhoQ Sensor	-	1262914.BN533_01752	2.7e-164	585.5	1TQMV@1239; 4H30J@909932; COG0642@1; COG0784@1; COG0784@2; COG2205@2		-
GMGC10.185_355_098.CBRB	Bacteroides mediterraneensis	2	REC; AAA	REC(start=2,end=114,evalue=2.26713631117905e-18,bitscore=76.3); AAA(start=149,end=292,evalue=3.56975808901965e-13,bitscore=57.6)	7	Pfam:Response_reg; Pfam:Sigma54_activat; Pfam:Sigma54_activ_2; Pfam:AAA_2; Pfam:AAA_5; Pfam:AAA; Pfam:HTH_8	Pfam:Response_reg(start=4,end=115,evalue=1.1e-18,bitscore=64.4); Pfam:Sigma54_activat(start=129,end=296,evalue=6.5e-64,bitscore=212.5); Pfam:Sigma54_activ_2(start=131,end=300,evalue=3.3e-21,bitscore=72.4); Pfam:AAA_2(start=148,end=332,evalue=8.4e-07,bitscore=26.9); Pfam:AAA_5(start=152,end=290,evalue=2.9e-10,bitscore=38.8); Pfam:AAA(start=153,end=290,evalue=1.6e-05,bitscore=24.3); Pfam:HTH_8(star…	Bacterial regulatory protein, Fis family	-	999419.HMPREF1077_02331	7e-149	533.9	2FW7V@200643; 4NE89@976; COG2204@1; COG2204@2		-	ko:K07712	ko02020; map02020	M00497	ko00000; ko00001; ko00002; ko02022
GMGC10.207_542_487.PHOP	Citrobacter koseri	2	REC; Trans_reg_C	REC(start=1,end=82,evalue=7.6723155684391e-07,bitscore=38); Trans_reg_C(start=115,end=190,evalue=3.9417773992964e-18,bitscore=81.8)	2	Pfam:Response_reg; Pfam:Trans_reg_C	Pfam:Response_reg(start=1,end=83,evalue=8.5e-18,bitscore=61.8); Pfam:Trans_reg_C(start=115,end=190,evalue=8.1e-21,bitscore=69.7)	Transcriptional regulatory protein, C terminal	-	469595.CSAG_00922	1.7e-102	378.6	1N0YI@1224; 1RMWT@1236; 3WW5N@544; COG0745@1; COG0745@2		-
GMGC10.266_272_108.UNKNOWN	Coraliomargarita sp. CAG:312	2	REC; PP2C_SIG	REC(start=10,end=124,evalue=4.39044696000973e-25,bitscore=98.6); PP2C_SIG(start=172,end=390,evalue=1.00525531332639e-21,bitscore=87.4)	2	Pfam:Response_reg; Pfam:SpoIIE	Pfam:Response_reg(start=12,end=125,evalue=1.5e-19,bitscore=67.1); Pfam:SpoIIE(start=198,end=391,evalue=1.1e-39,bitscore=131.9)	cheY-homologous receiver domain	-	1121447.JONL01000008_gene3472	1.2e-115	423.3	1N6F5@1224; 2MGH9@213115; 2WVRP@28221; 430U6@68525; COG2199@1; COG2208@1; COG2208@2; COG3706@2		3.1.3.3	ko:K07315			ko00000; ko01000; ko03021
GMGC10.263_444_850.UNKNOWN	Bacteroides finegoldii CL09T03C10	1	REC	REC(start=33,end=99,evalue=0.332689705893761,bitscore=-3.7)	1	Pfam:Response_reg	Pfam:Response_reg(start=35,end=99,evalue=1.3e-14,bitscore=51.3)	PhoQ Sensor	-	483215.BACFIN_05557	2.5e-41	174.5	2FM2N@200643; 4AMCC@815; 4NDXU@976; COG0642@1; COG0745@1; COG0745@2; COG2205@2; COG3292@1; COG3292@2		-
GMGC10.055_819_551.UNKNOWN	Firmicutes bacterium CAG:227	2	HATPase_c; REC	HATPase_c(start=68,end=186,evalue=7.52687000977789e-41,bitscore=150.9); REC(start=202,end=318,evalue=1.16855637114525e-20,bitscore=83.9)	2	Pfam:HATPase_c; Pfam:Response_reg	Pfam:HATPase_c(start=68,end=186,evalue=6.5e-28,bitscore=95.2); Pfam:Response_reg(start=204,end=319,evalue=4.6e-18,bitscore=61.8)	PhoQ Sensor	-	1256908.HMPREF0373_00505	1.8e-160	572	1TQMV@1239; 247SE@186801; 25V53@186806; COG0642@1; COG0784@1; COG0784@2; COG2205@2		-
GMGC10.178_520_089.UNKNOWN	Lachnospiraceae bacterium NLAE-zl-G231	2	REC; HTH_ARAC	REC(start=1,end=112,evalue=2.76750040000269e-22,bitscore=89.3); HTH_ARAC(start=427,end=510,evalue=1.13829018811328e-27,bitscore=107.7)	3	Pfam:Response_reg; Pfam:HTH_AraC; Pfam:HTH_18	Pfam:Response_reg(start=1,end=113,evalue=6.7e-27,bitscore=91.9); Pfam:HTH_AraC(start=420,end=461,evalue=7.1e-08,bitscore=29.2); Pfam:HTH_18(start=433,end=512,evalue=6.7e-22,bitscore=74.4)	helix_turn_helix, arabinose operon control protein	-	658086.HMPREF0994_00674	1.4e-292	1011.5	1UZCE@1239; 24C9H@186801; 27S26@186928; COG2207@1; COG2207@2; COG4753@1; COG4753@2		-	ko:K07720	ko02020; map02020	M00519	ko00000; ko00001; ko00002; ko02022
GMGC10.298_822_676.UNKNOWN	Anaerostipes hadrus	1	REC	REC(start=4,end=107,evalue=5.05256136741358e-16,bitscore=68.5)	1	Pfam:Response_reg	Pfam:Response_reg(start=2,end=108,evalue=4.4e-20,bitscore=69.1)	His Kinase A (phosphoacceptor) domain	-	411459.RUMOBE_03991	2.3e-41	174.9	1TSDF@1239; 250SJ@186801; 3Y1FS@572511; COG0642@1; COG0642@2; COG0784@1; COG0784@2		-
GMGC10.185_593_990.UNKNOWN	Clostridium sp. CAG:7	1	REC	REC(start=1,end=102,evalue=3.71447610311713e-14,bitscore=62.3)	1	Pfam:Response_reg	Pfam:Response_reg(start=1,end=103,evalue=9e-23,bitscore=77.6)	Psort location Cytoplasmic, score 9.98	-	742735.HMPREF9467_03692	2.5e-49	201.8	1UZKW@1239; 21ZMM@1506553; 249VE@186801; COG2207@1; COG2207@2; COG4753@1; COG4753@2		-	ko:K07720	ko02020; map02020	M00519	ko00000; ko00001; ko00002; ko02022
GMGC10.292_276_614.UNKNOWN	Faecalibacterium prausnitzii	1	REC	REC(start=109,end=174,evalue=0.37615212090245,bitscore=-4.4)	2	Pfam:GGDEF; Pfam:Response_reg	Pfam:GGDEF(start=1,end=88,evalue=2.2e-14,bitscore=48.7); Pfam:Response_reg(start=111,end=174,evalue=4.8e-13,bitscore=46.3)	Response regulator containing a CheY-like receiver domain and an HD-GYP domain	-	657322.FPR_12710	4.2e-60	237.7	1UQJH@1239; 248UM@186801; 3WHN6@541000; COG2199@1; COG2199@2; COG3437@1; COG3437@2		-	ko:K07814			ko00000; ko02022
GMGC10.050_869_883.PHOB	Firmicutes bacterium CAG:124	1	REC	REC(start=1,end=103,evalue=1.6778984792005e-21,bitscore=86.7)	1	Pfam:Response_reg	Pfam:Response_reg(start=1,end=104,evalue=1.6e-20,bitscore=70.8)	Transcriptional regulatory protein, C terminal	-	411473.RUMCAL_01599	4.1e-35	154.1	1TQY9@1239; 24EFS@186801; 3WRPD@541000; COG0745@1; COG0745@2		-
GMGC10.265_429_409.PHOB	Roseburia faecis	1	REC	REC(start=1,end=80,evalue=0.00175523285708231,bitscore=26.2)	2	Pfam:Response_reg; Pfam:Trans_reg_C	Pfam:Response_reg(start=1,end=81,evalue=1e-18,bitscore=64.7); Pfam:Trans_reg_C(start=113,end=141,evalue=9.2e-06,bitscore=21.1)	Response regulator receiver domain	-	515620.EUBELI_01631	1.2e-47	196.1	1TQY9@1239; 24D6A@186801; 25V2E@186806; COG0745@1; COG0745@2		-
GMGC10.178_536_683.HTH_1030	Bacteroides fragilis JCM 11017	0			0			COG2204 Response regulator containing CheY-like receiver AAA-type ATPase and DNA-binding domains	zraR	272559.BF9343_2120	4.9e-246	856.7	2FMRV@200643; 4AKZT@815; 4NE89@976; COG2204@1; COG2204@2		-
GMGC10.298_286_977.KDPE	Firmicutes bacterium CAG:114	0			2	Pfam:Response_reg; Pfam:Trans_reg_C	Pfam:Response_reg(start=1,end=55,evalue=2.7e-13,bitscore=47.2); Pfam:Trans_reg_C(start=93,end=138,evalue=7.5e-10,bitscore=34.2)	Transcriptional regulatory protein, C terminal	-	742738.HMPREF9460_03213	5.2e-56	223.8	1UDAQ@1239; 249RQ@186801; 2688P@186813; COG0745@1; COG0745@2		-
GMGC10.179_133_454.UNKNOWN	Clostridium sp. KLE 1755	1	REC	REC(start=44,end=141,evalue=7.89462716310706e-18,bitscore=74.5)	1	Pfam:Response_reg	Pfam:Response_reg(start=46,end=142,evalue=3.4e-15,bitscore=53.4)	Histidine kinase	-	1226325.HMPREF1548_02212	1.7e-76	292	1UYZX@1239; 25E9T@186801; 36USW@31979; COG0642@1; COG0642@2; COG0834@1; COG0834@2		2.7.13.3	ko:K02030; ko:K02489	ko02020; map02020	M00236; M00662	ko00000; ko00001; ko00002; ko01000; ko01001; ko02000; ko02022
GMGC10.056_545_706.UNKNOWN	Blautia obeum	1	REC	REC(start=1,end=108,evalue=1.17855161327615e-16,bitscore=70.6)	1	Pfam:Response_reg	Pfam:Response_reg(start=1,end=109,evalue=6.2e-23,bitscore=78.2)	Bacterial extracellular solute-binding proteins, family 3	-	411459.RUMOBE_02569	3.6e-56	224.2	1UYZX@1239; 25E9T@186801; 3Y102@572511; COG0642@1; COG0642@2; COG0834@1; COG0834@2		2.7.13.3	ko:K02030; ko:K02489	ko02020; map02020	M00236; M00662	ko00000; ko00001; ko00002; ko01000; ko01001; ko02000; ko02022
GMGC10.054_647_297.PHOP	Agathobaculum desmolans ATCC 43058	2	REC; Trans_reg_C	REC(start=1,end=112,evalue=5.91053728249317e-40,bitscore=148); Trans_reg_C(start=144,end=220,evalue=2.13432671982917e-05,bitscore=39.5)	2	Pfam:Response_reg; Pfam:Trans_reg_C	Pfam:Response_reg(start=3,end=113,evalue=5.3e-28,bitscore=96.4); Pfam:Trans_reg_C(start=145,end=220,evalue=2.6e-14,bitscore=51.6)	Transcriptional regulatory protein, C terminal	-	1232453.BAIF02000013_gene3262	1.9e-81	308.9	1TPU2@1239; 24B71@186801; 268VA@186813; COG0745@1; COG0745@2		-
GMGC10.052_050_144.UNKNOWN	[Clostridium] scindens VE202-05	1	REC	REC(start=1,end=94,evalue=7.31689038695199e-13,bitscore=58)	1	Pfam:Response_reg	Pfam:Response_reg(start=3,end=95,evalue=3.1e-24,bitscore=82.7)	helix_turn_helix, arabinose operon control protein	-	411468.CLOSCI_03105	2.5e-38	164.5	1TT52@1239; 220DQ@1506553; 249A9@186801; COG2207@1; COG2207@2; COG4753@1; COG4753@2		-	ko:K07720	ko02020; map02020	M00519	ko00000; ko00001; ko00002; ko02022
GMGC10.052_297_198.UNKNOWN	Faecalibacterium prausnitzii	1	REC	REC(start=4,end=92,evalue=9.19055578879262e-28,bitscore=107.5)	3	Pfam:Response_reg; Pfam:Response_reg; Pfam:Trans_reg_C	Pfam:Response_reg(start=6,end=62,evalue=8.7e-13,bitscore=45.6); Pfam:Response_reg(start=54,end=93,evalue=5e-06,bitscore=23.9); Pfam:Trans_reg_C(start=131,end=165,evalue=1.7e-09,bitscore=32.8)	response regulator receiver	-	748224.HMPREF9436_00448	3.7e-82	310.8	1TPZ0@1239; 249IC@186801; 3WGB8@541000; COG0745@1; COG0745@2		-
GMGC10.297_801_468.PHOB	Bariatricus massiliensis	0			0			Transcriptional regulatory protein, C terminal	-	411462.DORLON_00315	1.1e-95	356.3	1TQY9@1239; 24D6A@186801; 27VHJ@189330; COG0745@1; COG0745@2		-
GMGC10.305_173_157.KDPE	Oxalobacter formigenes HOxBLS	1	REC	REC(start=12,end=122,evalue=9.03532747055429e-36,bitscore=134.1)	1	Pfam:Response_reg	Pfam:Response_reg(start=14,end=123,evalue=2.8e-25,bitscore=85.7)	Transcriptional regulatory protein, C terminal	-	556268.OFAG_01830	1.4e-79	302.4	1MWZ5@1224; 2VIM1@28216; 473RV@75682; COG0745@1; COG0745@2		-
GMGC10.047_581_078.UNKNOWN	Parabacteroides sp. CAG:2	1	REC	REC(start=5,end=99,evalue=0.00599206761410708,bitscore=19.2)	1	Pfam:Response_reg	Pfam:Response_reg(start=13,end=100,evalue=6.3e-16,bitscore=55.6)	PhoQ Sensor	rcsD	435591.BDI_0637	1.4e-40	172.2	22WR8@171551; 2FNF0@200643; 4NFEF@976; COG0642@1; COG0784@1; COG0784@2; COG2198@1; COG2198@2; COG2205@2	GO:0000160; GO:0003674; GO:0003824; GO:0004672; GO:0005575; GO:0005623; GO:0005886; GO:0005887; GO:0006464; GO:0006468; GO:0006793; GO:0006796; GO:0006807; GO:0007154; GO:0007165; GO:0008150; GO:0008152; GO:0009927; GO:0009987; GO:0016020; GO:0016021; GO:0016301; GO:0016310; GO:0016740; GO:0016772; GO:0016773; GO:0019538; GO:0023052; GO:0031224; GO:0031226; GO:0035556; GO:0036211; GO:0043170; GO:…	2.7.13.3,4.6.1.1	ko:K01768; ko:K07676; ko:K07687; ko:K10715; ko:K20976	ko00230; ko02020; ko02024; ko02025; ko02026; ko04113; ko04213; map00230; map02020; map02024; map02025; map02026; map04113; map04213	M00474; M00517; M00695; M00820	ko00000; ko00001; ko00002; ko01000; ko01001; ko02022
GMGC10.049_285_903.CBRB	Bacteroides ovatus str. 3725 D1 iv	1	REC	REC(start=1,end=80,evalue=0.260250183666413,bitscore=-2.3)	2	Pfam:Response_reg; Pfam:Sigma54_activat	Pfam:Response_reg(start=1,end=81,evalue=3e-14,bitscore=50.2); Pfam:Sigma54_activat(start=98,end=141,evalue=4.5e-07,bitscore=25.5)	COG2204 Response regulator containing CheY-like receiver AAA-type ATPase and DNA-binding domains	-	999419.HMPREF1077_02115	2.7e-65	254.6	22X7M@171551; 2FMCJ@200643; 4NE89@976; COG2204@1; COG2204@2		-	ko:K07712; ko:K07713	ko02020; map02020	M00497; M00499	ko00000; ko00001; ko00002; ko02022
GMGC10.263_399_624.UNKNOWN	Faecalibacterium sp. CAG:74	2	REC; LytTR	REC(start=35,end=149,evalue=3.70766686387247e-23,bitscore=92.2); LytTR(start=169,end=260,evalue=1.15914577754781e-15,bitscore=73.6)	2	Pfam:Response_reg; Pfam:LytTR	Pfam:Response_reg(start=37,end=150,evalue=8.7e-20,bitscore=68); Pfam:LytTR(start=169,end=260,evalue=4.1e-16,bitscore=53.6)	Response regulator of the LytR AlgR family	-	411467.BACCAP_03722	1e-44	187.2	1VA5A@1239; 24C2K@186801; COG3279@1; COG3279@2		-
GMGC10.211_186_264.PHOB	butyrate-producing bacterium SS3/4	2	REC; Trans_reg_C	REC(start=9,end=108,evalue=1.89832542473608e-20,bitscore=83.2); Trans_reg_C(start=140,end=213,evalue=4.62808349354259e-24,bitscore=101.5)	2	Pfam:Response_reg; Pfam:Trans_reg_C	Pfam:Response_reg(start=16,end=109,evalue=1.5e-21,bitscore=74.7); Pfam:Trans_reg_C(start=140,end=213,evalue=2.3e-25,bitscore=84.8)	Response regulator receiver domain protein	-	478749.BRYFOR_05745	3.7e-74	284.6	1TQY9@1239; 24D6A@186801; COG0745@1; COG0745@2		-
GMGC10.269_997_536.YCLJ	Lactobacillus oris DSM 4864	0			0			response regulator	-	908339.HMPREF9265_0377	6.1e-131	473.4	1TQUQ@1239; 3F3QZ@33958; 4HAXP@91061; COG0745@1; COG0745@2		-
GMGC10.145_614_449.UNKNOWN	Blautia sp. SF-50	1	REC	REC(start=1,end=116,evalue=2.66186927279348e-24,bitscore=96)	1	Pfam:Response_reg	Pfam:Response_reg(start=1,end=117,evalue=2.8e-26,bitscore=89.1)	ATPase histidine kinase DNA gyrase B HSP90 domain protein	-	1256908.HMPREF0373_00502	4.4e-51	207.2	1UYZX@1239; 25E9T@186801; 25ZJZ@186806; COG0642@1; COG0642@2; COG0834@1; COG0834@2		2.7.13.3	ko:K02030; ko:K02489	ko02020; map02020	M00236; M00662	ko00000; ko00001; ko00002; ko01000; ko01001; ko02000; ko02022
GMGC10.266_340_110.UNKNOWN	Parabacteroides sp. YL27	2	REC; LytTR	REC(start=5,end=112,evalue=4.97634615126348e-15,bitscore=65.2); LytTR(start=137,end=230,evalue=1.51653038642643e-19,bitscore=86.5)	2	Pfam:Response_reg; Pfam:LytTR	Pfam:Response_reg(start=7,end=113,evalue=7.3e-17,bitscore=60.5); Pfam:LytTR(start=137,end=230,evalue=4.4e-19,bitscore=63.5)	LytTr DNA-binding domain	-	880074.BARVI_03200	3.4e-65	255	22ZYP@171551; 2FR3C@200643; 4NJMW@976; COG3279@1; COG3279@2		-
GMGC10.297_770_732.UNKNOWN	[Clostridium] hylemonae DSM 15053	2	REC; HTH_ARAC	REC(start=1,end=91,evalue=9.88640736421657e-10,bitscore=47.6); HTH_ARAC(start=427,end=510,evalue=3.93014021560555e-31,bitscore=119.2)	4	Pfam:Response_reg; Pfam:HTH_AraC; Pfam:HTH_18; Pfam:HTH_AraC	Pfam:Response_reg(start=1,end=92,evalue=4.4e-21,bitscore=73.2); Pfam:HTH_AraC(start=419,end=461,evalue=1.9e-08,bitscore=31); Pfam:HTH_18(start=433,end=512,evalue=5e-23,bitscore=78); Pfam:HTH_AraC(start=472,end=511,evalue=7.6e-08,bitscore=29.1)	response regulator receiver	-	553973.CLOHYLEM_04610	3.1e-292	1010.4	1TQCS@1239; 21ZCW@1506553; 248SC@186801; COG2207@1; COG2207@2; COG4753@1; COG4753@2		-	ko:K07720	ko02020; map02020	M00519	ko00000; ko00001; ko00002; ko02022
GMGC10.053_883_535.YRKP	Dorea sp. AGR2135	2	REC; Trans_reg_C	REC(start=4,end=112,evalue=2.15814619701095e-33,bitscore=126.2); Trans_reg_C(start=152,end=229,evalue=5.49042644487016e-17,bitscore=78)	2	Pfam:Response_reg; Pfam:Trans_reg_C	Pfam:Response_reg(start=6,end=113,evalue=3e-22,bitscore=78.2); Pfam:Trans_reg_C(start=152,end=229,evalue=9.6e-22,bitscore=75.8)	Transcriptional regulatory protein, C terminal	-	742723.HMPREF9477_01452	8.3e-72	276.9	1TP9M@1239; 247TK@186801; 27KV6@186928; COG0745@1; COG0745@2		-
GMGC10.298_939_413.UNKNOWN	Bacteroides fragilis	0			1	Pfam:Response_reg	Pfam:Response_reg(start=1,end=69,evalue=5.5e-14,bitscore=49.1)	ATPase histidine kinase DNA gyrase B HSP90 domain protein	-	272559.BF9343_0327	2.5e-42	177.9	2FWSR@200643; 4AV24@815; 4P0IA@976; COG0745@1; COG0745@2; COG5002@1; COG5002@2		-
GMGC10.179_336_942.UNKNOWN	[Ruminococcus] torques	3	HisKA; HATPase_c; REC	HisKA(start=173,end=241,evalue=1.19049371920691e-20,bitscore=83.8); HATPase_c(start=287,end=405,evalue=7.14347113867313e-33,bitscore=124.4); REC(start=429,end=547,evalue=8.70642355689471e-29,bitscore=110.9)	3	Pfam:HisKA; Pfam:HATPase_c; Pfam:Response_reg	Pfam:HisKA(start=173,end=241,evalue=5.5e-17,bitscore=60); Pfam:HATPase_c(start=287,end=405,evalue=9.9e-25,bitscore=86.5); Pfam:Response_reg(start=431,end=548,evalue=5.3e-25,bitscore=85.1)	ATPase histidine kinase DNA gyrase B HSP90 domain protein	-	1256908.HMPREF0373_00502	1.4e-261	908.7	1UYZX@1239; 25E9T@186801; 25ZJZ@186806; COG0642@1; COG0642@2; COG0834@1; COG0834@2		2.7.13.3	ko:K02030; ko:K02489	ko02020; map02020	M00236; M00662	ko00000; ko00001; ko00002; ko01000; ko01001; ko02000; ko02022
GMGC10.055_468_917.LYTT	Bacteroides sp. CAG:927	2	REC; LytTR	REC(start=3,end=111,evalue=1.32207061218587e-19,bitscore=80.4); LytTR(start=142,end=234,evalue=3.25075404460124e-19,bitscore=85.4)	2	Pfam:Response_reg; Pfam:LytTR	Pfam:Response_reg(start=5,end=112,evalue=6.6e-18,bitscore=63.4); Pfam:LytTR(start=142,end=234,evalue=1e-16,bitscore=57.8)	Response regulator receiver domain protein	-	1410613.JNKF01000018_gene2764	9.8e-60	236.9	2FQW7@200643; 4NI3K@976; COG3279@1; COG3279@2		-
GMGC10.210_623_574.UNKNOWN	Prevotella sp. CAG:1058	4	HisKA; HATPase_c; REC; HTH_ARAC	HisKA(start=350,end=416,evalue=1.34936349115251e-10,bitscore=50.4); HATPase_c(start=462,end=571,evalue=5.84120397130951e-38,bitscore=141.3); REC(start=606,end=718,evalue=4.7284298180515e-39,bitscore=145); HTH_ARAC(start=776,end=859,evalue=8.96895744587102e-26,bitscore=101.4)	8	Pfam:Peripla_BP_1; Pfam:Peripla_BP_4; Pfam:Peripla_BP_3; Pfam:HisKA; Pfam:HATPase_c; Pfam:Response_reg; Pfam:HTH_18; Pfam:HTH_AraC	Pfam:Peripla_BP_1(start=2,end=214,evalue=3.9e-08,bitscore=28.2); Pfam:Peripla_BP_4(start=6,end=236,evalue=2.7e-41,bitscore=137.2); Pfam:Peripla_BP_3(start=104,end=250,evalue=4.7e-08,bitscore=26.7); Pfam:HisKA(start=350,end=416,evalue=4.5e-08,bitscore=32.4); Pfam:HATPase_c(start=462,end=571,evalue=1.2e-23,bitscore=83.3); Pfam:Response_reg(start=608,end=719,evalue=1.1e-24,bitscore=85.7); Pfam:HTH_1…	PhoQ Sensor	-	435590.BVU_1666	2.5e-201	709.1	2FM2N@200643; 4AMGE@815; 4NDXU@976; COG0642@1; COG0745@1; COG0745@2; COG1879@1; COG1879@2; COG2205@2		-	ko:K10439	ko02010; ko02030; map02010; map02030	M00212	ko00000; ko00001; ko00002; ko02000
GMGC10.298_303_050.UNKNOWN	[Clostridium] lavalense	1	HATPase_c	HATPase_c(start=28,end=151,evalue=1.32414094281782e-27,bitscore=106.9)	2	Pfam:HATPase_c; Pfam:Response_reg	Pfam:HATPase_c(start=28,end=151,evalue=7e-21,bitscore=71.9); Pfam:Response_reg(start=178,end=234,evalue=6.9e-08,bitscore=31.7)	Histidine kinase-, DNA gyrase B-, and HSP90-like ATPase	dhkA	1121403.AUCV01000003_gene1743	4.4e-28	131.7	1RCM9@1224; 2MI2B@213118; 2WIZU@28221; 42MC4@68525; COG2204@1; COG2204@2; COG4191@1; COG4191@2		-
GMGC10.053_353_001.OMPR	[Clostridium] clostridioforme 90A7	0			1	Pfam:Response_reg	Pfam:Response_reg(start=1,end=72,evalue=7.7e-15,bitscore=52.3)	response regulator	-	944546.ABED_1101	5.9e-11	73.6	1MY3D@1224; 2YME4@29547; 42MG4@68525; COG0745@1; COG0745@2		-
GMGC10.146_578_787.KDPE	Coprobacillus sp. CAG:235	0			1	Pfam:Response_reg	Pfam:Response_reg(start=1,end=60,evalue=1.1e-14,bitscore=51.3)	transcriptional regulatory protein	-	1226325.HMPREF1548_01067	7.2e-20	102.8	1UDAQ@1239; 249RQ@186801; 36FG9@31979; COG0745@1; COG0745@2		-
GMGC10.293_271_174.RESD	Tyzzerella sp. Marseille-P3062	1	REC	REC(start=8,end=75,evalue=0.0892706992920272,bitscore=3.8)	1	Pfam:Response_reg	Pfam:Response_reg(start=10,end=73,evalue=5.1e-15,bitscore=52.4)	response regulator receiver	-	500632.CLONEX_04070	8.2e-29	132.5	1TPZ0@1239; 2484X@186801; COG0745@1; COG0745@2		-
GMGC10.182_851_116.UNKNOWN	Lachnospiraceae bacterium NLAE-zl-G231	2	REC; HTH_ARAC	REC(start=1,end=112,evalue=1.70359632886431e-22,bitscore=90); HTH_ARAC(start=427,end=510,evalue=1.20158632408893e-26,bitscore=104.3)	3	Pfam:Response_reg; Pfam:HTH_AraC; Pfam:HTH_18	Pfam:Response_reg(start=1,end=113,evalue=1.3e-27,bitscore=94.2); Pfam:HTH_AraC(start=420,end=461,evalue=7.1e-08,bitscore=29.2); Pfam:HTH_18(start=433,end=512,evalue=3.9e-21,bitscore=72)	helix_turn_helix, arabinose operon control protein	-	658086.HMPREF0994_00674	1.6e-296	1024.6	1UZCE@1239; 24C9H@186801; 27S26@186928; COG2207@1; COG2207@2; COG4753@1; COG4753@2		-	ko:K07720	ko02020; map02020	M00519	ko00000; ko00001; ko00002; ko02022
GMGC10.211_053_936.UNKNOWN	Clostridium sp. CAG:253	1	REC	REC(start=5,end=93,evalue=1.73604683255985e-05,bitscore=33.5)	1	Pfam:Response_reg	Pfam:Response_reg(start=7,end=93,evalue=6.6e-22,bitscore=75)	Response regulator receiver	cph1	395493.BegalDRAFT_2144	3.4e-16	90.9	1QWW7@1224; 1T4BI@1236; COG3437@1; COG3437@2; COG4251@1; COG4251@2	GO:0003674; GO:0003824; GO:0004672; GO:0004673; GO:0005488; GO:0005515; GO:0006464; GO:0006468; GO:0006793; GO:0006796; GO:0006807; GO:0007154; GO:0007165; GO:0007602; GO:0008150; GO:0008152; GO:0009314; GO:0009416; GO:0009581; GO:0009582; GO:0009583; GO:0009585; GO:0009605; GO:0009628; GO:0009639; GO:0009881; GO:0009883; GO:0009987; GO:0010017; GO:0016301; GO:0016310; GO:0016740; GO:0016772; GO:…	2.1.1.80,2.7.13.1,2.7.13.3,3.1.1.61,3.1.3.3	ko:K05962; ko:K07315; ko:K07709; ko:K07814; ko:K11354; ko:K11527; ko:K13924	ko02020; ko02030; map02020; map02030	M00499; M00506; M00510	ko00000; ko00001; ko00002; ko01000; ko01001; ko02022; ko02035; ko03021
GMGC10.057_033_667.PHOB	Subdoligranulum sp. CAG:314	2	REC; Trans_reg_C	REC(start=3,end=114,evalue=9.61932993651492e-31,bitscore=117.4); Trans_reg_C(start=145,end=214,evalue=4.00214768049695e-19,bitscore=85.1)	2	Pfam:Response_reg; Pfam:Trans_reg_C	Pfam:Response_reg(start=5,end=115,evalue=2.6e-22,bitscore=77.4); Pfam:Trans_reg_C(start=145,end=214,evalue=3.1e-21,bitscore=72.5)	response regulator receiver	-	357809.Cphy_2827	6.3e-45	187.6	1TQY9@1239; 22457@1506553; 24D6A@186801; COG0745@1; COG0745@2		-
GMGC10.265_376_391.UNKNOWN	Clostridium sp. CAG:253	0			1	Pfam:Response_reg	Pfam:Response_reg(start=1,end=53,evalue=1.1e-06,bitscore=25.5)	serine threonine protein kinase	M1-573	1196322.A370_02998	2.1e-17	95.1	1V3JC@1239; 25FH3@186801; COG2199@1; COG3706@2; COG4251@1; COG4251@2		2.7.13.3	ko:K11527			ko00000; ko01000; ko01001; ko02022
GMGC10.298_446_781.SPOIVA	Anaerostipes hadrus	1	REC	REC(start=24,end=146,evalue=9.00814872143981e-13,bitscore=57.7)	2	Pfam:Spore_IV_A; Pfam:Response_reg	Pfam:Spore_IV_A(start=1,end=146,evalue=6.5e-29,bitscore=92.3); Pfam:Response_reg(start=46,end=147,evalue=9.1e-19,bitscore=64.7)	Diguanylate cyclase (GGDEF) domain	-	742765.HMPREF9457_02559	2.9e-25	121.7	1TS5J@1239; 25EAF@186801; COG0642@1; COG0642@2; COG2199@1; COG2199@2		2.7.7.65	ko:K20959	ko05111; map05111		ko00000; ko00001; ko01000
GMGC10.050_765_286.UNKNOWN	Ruminococcus champanellensis 18P13 = JCM 17042	2	REC; LytTR	REC(start=1,end=113,evalue=9.14611299905391e-14,bitscore=61); LytTR(start=133,end=222,evalue=2.68579580488246e-11,bitscore=59.1)	2	Pfam:Response_reg; Pfam:LytTR	Pfam:Response_reg(start=3,end=113,evalue=1.7e-18,bitscore=66.1); Pfam:LytTR(start=134,end=222,evalue=2.5e-15,bitscore=52.6)	LytTr DNA-binding domain protein	virR	1160721.RBI_I00149	2.8e-83	315.1	1TSDB@1239; 24MQ4@186801; 3WJ2Q@541000; COG3279@1; COG3279@2		-
GMGC10.184_809_566.UNKNOWN	Faecalibacterium prausnitzii M21/2	1	REC	REC(start=1,end=81,evalue=0.122413203993447,bitscore=2)	1	Pfam:Response_reg	Pfam:Response_reg(start=1,end=82,evalue=3e-16,bitscore=56.6)	Response regulator containing CheY-like receiver domain and AraC-type DNA-binding domain	-	748224.HMPREF9436_01916	2.1e-65	255	1TPDP@1239; 24A5I@186801; 3WK9T@541000; COG2207@1; COG2207@2; COG4753@1; COG4753@2		-	ko:K07720	ko02020; map02020	M00519	ko00000; ko00001; ko00002; ko02022
GMGC10.184_938_255.UNKNOWN	Phascolarctobacterium succinatutens	1	REC	REC(start=2,end=109,evalue=1.0810548485937e-24,bitscore=97.3)	1	Pfam:Response_reg	Pfam:Response_reg(start=4,end=102,evalue=4.7e-20,bitscore=69.2)	Product inferred by homology to UniProt	-	626939.HMPREF9443_02085	1.3e-46	192.2	1TPZ0@1239; 4H1X0@909932; COG0745@1; COG0745@2		-
GMGC10.185_253_234.CMK7	Roseburia hominis	1	REC	REC(start=2,end=108,evalue=1.34231878110553e-20,bitscore=83.7)	1	Pfam:Response_reg	Pfam:Response_reg(start=4,end=110,evalue=5.8e-22,bitscore=74.9)	response regulator receiver	-	585394.RHOM_02285	2.9e-46	191	1TPRU@1239; 24843@186801; COG0745@1; COG0745@2		-
GMGC10.297_582_108.UNKNOWN	Clostridium sp. IBUN125C	1	REC	REC(start=1,end=110,evalue=3.01709211647167e-14,bitscore=62.6)	1	Pfam:Response_reg	Pfam:Response_reg(start=1,end=111,evalue=4.6e-18,bitscore=62.5)	Bacterial regulatory helix-turn-helix proteins, AraC family	-	632245.CLP_0755	8.1e-88	329.7	1UZDA@1239; 24H01@186801; 36HZ5@31979; COG2207@1; COG2207@2; COG4753@1; COG4753@2		-
GMGC10.299_018_526.UNKNOWN	Faecalibacterium prausnitzii L2-6	1	HTH_ARAC	HTH_ARAC(start=127,end=215,evalue=2.35547632846747e-11,bitscore=53.5)	2	Pfam:Response_reg; Pfam:HTH_18	Pfam:Response_reg(start=1,end=64,evalue=1.1e-14,bitscore=53.3); Pfam:HTH_18(start=133,end=208,evalue=2.2e-17,bitscore=57.9)	helix_turn_helix, arabinose operon control protein	-	718252.FP2_24660	1.6e-88	332.4	1URF2@1239; 24FGY@186801; 3WRMJ@541000; COG2207@1; COG2207@2; COG4753@1; COG4753@2		-
GMGC10.293_310_096.UNKNOWN	Faecalibacterium prausnitzii M21/2	2	HATPase_c; REC	HATPase_c(start=1,end=81,evalue=5.61164146639167e-08,bitscore=41.7); REC(start=107,end=225,evalue=7.51510154235866e-33,bitscore=124.4)	2	Pfam:HATPase_c; Pfam:Response_reg	Pfam:HATPase_c(start=2,end=81,evalue=2.6e-18,bitscore=63.6); Pfam:Response_reg(start=109,end=226,evalue=1.5e-23,bitscore=80.8)	PhoQ Sensor	-	748224.HMPREF9436_01368	8.9e-120	436.4	1TQMV@1239; 247SE@186801; 3WGVD@541000; COG0642@1; COG0784@1; COG0784@2; COG2205@2		-
GMGC10.009_777_441.UNKNOWN	Tyzzerella sp. Marseille-P3062	2	REC; Trans_reg_C	REC(start=2,end=112,evalue=3.17319548973443e-31,bitscore=119); Trans_reg_C(start=145,end=217,evalue=4.48951218971612e-22,bitscore=94.9)	2	Pfam:Response_reg; Pfam:Trans_reg_C	Pfam:Response_reg(start=4,end=113,evalue=2.6e-17,bitscore=68.3); Pfam:Trans_reg_C(start=145,end=217,evalue=1.1e-20,bitscore=77.1)	Transcriptional regulatory protein, C terminal	-	411461.DORFOR_01947	3e-111	407.9	1TT12@1239; 24AB1@186801; 27VH0@189330; COG0745@1; COG0745@2		-
GMGC10.182_205_439.UNKNOWN	Clostridium bartlettii CAG:1329	2	REC; Trans_reg_C	REC(start=12,end=122,evalue=2.67971618312224e-29,bitscore=112.6); Trans_reg_C(start=157,end=232,evalue=1.14931511541889e-19,bitscore=86.9)	2	Pfam:Response_reg; Pfam:Trans_reg_C	Pfam:Response_reg(start=14,end=123,evalue=1.2e-24,bitscore=85.9); Pfam:Trans_reg_C(start=157,end=232,evalue=6.3e-25,bitscore=86)	Transcriptional regulatory protein, C terminal	-	445973.CLOBAR_01527	2.2e-125	454.9	1TR32@1239; 249TG@186801; 25SJA@186804; COG0745@1; COG0745@2		-
GMGC10.208_147_577.UNKNOWN	Firmicutes bacterium CAG:56	3	HisKA; HATPase_c; REC	HisKA(start=95,end=161,evalue=1.19268009593679e-11,bitscore=53.9); HATPase_c(start=208,end=326,evalue=7.54069332792964e-32,bitscore=121); REC(start=347,end=424,evalue=0.00373162214379003,bitscore=21.9)	3	Pfam:HisKA; Pfam:HATPase_c; Pfam:Response_reg	Pfam:HisKA(start=95,end=161,evalue=6.5e-12,bitscore=43.4); Pfam:HATPase_c(start=208,end=326,evalue=4.1e-25,bitscore=87.1); Pfam:Response_reg(start=349,end=423,evalue=5.4e-15,bitscore=52.4)	Histidine kinase	-	1280698.AUJS01000024_gene1495	2.9e-187	661.4	1TSDF@1239; 250SJ@186801; COG0642@1; COG0642@2; COG0784@1; COG0784@2		-
GMGC10.050_689_836.UNKNOWN	Firmicutes bacterium CAG:631	2	REC; Trans_reg_C	REC(start=1,end=81,evalue=0.00502804645635284,bitscore=20.2); Trans_reg_C(start=111,end=185,evalue=4.16096516078019e-17,bitscore=78.4)	2	Pfam:Response_reg; Pfam:Trans_reg_C	Pfam:Response_reg(start=1,end=82,evalue=2.4e-14,bitscore=50.7); Pfam:Trans_reg_C(start=111,end=185,evalue=5.2e-20,bitscore=67)	Response regulator receiver domain	-	502558.EGYY_21450	1.4e-24	119.8	2IHFU@201174; 4CUK8@84998; COG0745@1; COG0745@2		-
GMGC10.184_921_482.UNKNOWN	Faecalibacterium prausnitzii	2	HATPase_c; REC	HATPase_c(start=16,end=116,evalue=3.29434448295739e-14,bitscore=62.4); REC(start=142,end=260,evalue=6.10415923766664e-33,bitscore=124.7)	2	Pfam:HATPase_c; Pfam:Response_reg	Pfam:HATPase_c(start=20,end=116,evalue=4.8e-17,bitscore=59.6); Pfam:Response_reg(start=144,end=261,evalue=1e-23,bitscore=80.7)	PhoQ Sensor	-	748224.HMPREF9436_01368	4.9e-108	397.5	1TQMV@1239; 247SE@186801; 3WGVD@541000; COG0642@1; COG0784@1; COG0784@2; COG2205@2		-
GMGC10.291_556_381.UNKNOWN	[Clostridium] scindens ATCC 35704	2	REC; LytTR	REC(start=27,end=140,evalue=1.00378226097217e-10,bitscore=50.9); LytTR(start=161,end=255,evalue=8.14181038415462e-11,bitscore=57.5)	2	Pfam:Response_reg; Pfam:LytTR	Pfam:Response_reg(start=29,end=140,evalue=7.2e-17,bitscore=58.9); Pfam:LytTR(start=162,end=255,evalue=2.1e-16,bitscore=55)	Psort location Cytoplasmic, score 8.87	-	411468.CLOSCI_03324	1.2e-138	499.2	1UYV2@1239; 22100@1506553; 24F5U@186801; COG3279@1; COG3279@2		-
GMGC10.185_715_807.UNKNOWN	Gemmiger formicilis	1	REC	REC(start=2,end=98,evalue=1.82922259878653e-13,bitscore=60)	1	Pfam:Response_reg	Pfam:Response_reg(start=4,end=88,evalue=8.5e-20,bitscore=68.2)	Response regulator receiver domain protein	-	411471.SUBVAR_04255	1.9e-17	95.1	1TT73@1239; 2487E@186801; 3WJMX@541000; COG0745@1; COG0745@2		-
GMGC10.203_962_570.UNKNOWN	Blautia obeum	1	REC	REC(start=43,end=161,evalue=2.50026360694814e-29,bitscore=112.7)	1	Pfam:Response_reg	Pfam:Response_reg(start=45,end=162,evalue=1.2e-26,bitscore=90.1)	Bacterial extracellular solute-binding proteins, family 3	-	411459.RUMOBE_02569	2.5e-57	228.4	1UYZX@1239; 25E9T@186801; 3Y102@572511; COG0642@1; COG0642@2; COG0834@1; COG0834@2		2.7.13.3	ko:K02030; ko:K02489	ko02020; map02020	M00236; M00662	ko00000; ko00001; ko00002; ko01000; ko01001; ko02000; ko02022
GMGC10.207_505_405.SPO0A	Clostridium sp. CAG:81	1	REC	REC(start=4,end=120,evalue=1.07188647204851e-28,bitscore=110.6)	2	Pfam:Response_reg; Pfam:Spo0A_C	Pfam:Response_reg(start=6,end=121,evalue=4.8e-26,bitscore=90.2); Pfam:Spo0A_C(start=159,end=223,evalue=9.7e-29,bitscore=90.8)	May play the central regulatory role in sporulation. It may be an element of the effector pathway responsible for the activation of sporulation genes in response to nutritional stress. Spo0A may act in concert with spo0H (a sigma factor) to control the expression of some genes that are critical to the sporulation process	spo0A	610130.Closa_3226	2.7e-88	331.6	1VQS3@1239; 21XYC@1506553; 25E3X@186801; COG2201@1; COG2201@2		-	ko:K03413; ko:K07699	ko02020; ko02024; ko02030; map02020; map02024; map02030	M00485; M00506	ko00000; ko00001; ko00002; ko02022; ko02035
GMGC10.184_755_597.PHOB	Clostridium sp. CAG:510	2	REC; Trans_reg_C	REC(start=1,end=95,evalue=1.04170229919892e-17,bitscore=74.1); Trans_reg_C(start=128,end=201,evalue=1.70120700170939e-22,bitscore=96.3)	2	Pfam:Response_reg; Pfam:Trans_reg_C	Pfam:Response_reg(start=1,end=96,evalue=3.9e-23,bitscore=79.5); Pfam:Trans_reg_C(start=128,end=201,evalue=7.5e-26,bitscore=86)	Transcriptional regulatory protein, C terminal	-	1519439.JPJG01000018_gene285	2.5e-67	261.9	1TQY9@1239; 24EFS@186801; 2N75C@216572; COG0745@1; COG0745@2		-
GMGC10.056_743_408.UNKNOWN	Acidiphilium sp. CAG:727	3	GGDEF; REC; HDc	GGDEF(start=120,end=291,evalue=3.51736934601785e-29,bitscore=112.5); REC(start=299,end=413,evalue=3.22771147722002e-23,bitscore=92.4); HDc(start=455,end=603,evalue=1.73828631958995e-08,bitscore=43.6)	4	Pfam:GGDEF; Pfam:Response_reg; Pfam:HD; Pfam:HD_5	Pfam:GGDEF(start=131,end=278,evalue=9.5e-29,bitscore=98.3); Pfam:Response_reg(start=301,end=414,evalue=1.4e-20,bitscore=71.1); Pfam:HD(start=432,end=594,evalue=2.6e-13,bitscore=46.9); Pfam:HD_5(start=517,end=584,evalue=1.3e-14,bitscore=49.7)	Response regulator containing a CheY-like receiver domain and an HD-GYP domain	-	1160721.RBI_I01018	5.4e-161	574.7	1UQJH@1239; 248UM@186801; 3WHN6@541000; COG2199@1; COG2199@2; COG3437@1; COG3437@2		-	ko:K07814			ko00000; ko02022
GMGC10.292_565_182.UNKNOWN	Dorea sp. AGR2135	1	HATPase_c	HATPase_c(start=52,end=170,evalue=7.96000358397802e-31,bitscore=117.6)	2	Pfam:HATPase_c; Pfam:Response_reg	Pfam:HATPase_c(start=52,end=170,evalue=2.1e-24,bitscore=83.2); Pfam:Response_reg(start=193,end=252,evalue=8.4e-12,bitscore=43)	Histidine kinase	-	742765.HMPREF9457_03030	1.6e-124	452.2	1TSDF@1239; 250SJ@186801; COG0642@1; COG0642@2; COG0784@1; COG0784@2		-
GMGC10.048_725_574.UNKNOWN	Acinetobacter sp. CAG:196	1	REC	REC(start=3,end=116,evalue=2.03084510660705e-29,bitscore=113)	1	Pfam:Response_reg	Pfam:Response_reg(start=5,end=117,evalue=4.4e-22,bitscore=77.3)	His Kinase A (phosphoacceptor) domain	-	1232410.KI421413_gene724	9.9e-28	130.6	1R5EN@1224; 2X8CR@28221; 43D5Y@68525; COG5002@1; COG5002@2		-
GMGC10.264_069_181.PHOB	Lachnospiraceae bacterium NC2004	2	REC; Trans_reg_C	REC(start=2,end=115,evalue=4.48757609638719e-31,bitscore=118.5); Trans_reg_C(start=148,end=221,evalue=2.6180393740803e-23,bitscore=99)	2	Pfam:Response_reg; Pfam:Trans_reg_C	Pfam:Response_reg(start=4,end=116,evalue=3.4e-23,bitscore=81.1); Pfam:Trans_reg_C(start=148,end=221,evalue=4.3e-24,bitscore=83)	Transcriptional regulatory protein, C terminal	-	1410626.JHXB01000029_gene2836	2.4e-108	398.3	1TQY9@1239; 24D6A@186801; 27J8K@186928; COG0745@1; COG0745@2		-
GMGC10.298_638_842.UNKNOWN	Ruminococcus sp. 5_1_39BFAA	1	REC	REC(start=1,end=69,evalue=0.126783794423604,bitscore=1.8)	1	Pfam:Response_reg	Pfam:Response_reg(start=6,end=70,evalue=6e-17,bitscore=59.1)	Transcriptional regulatory protein, C terminal	-	1121115.AXVN01000010_gene2772	3.4e-29	134	1TSNV@1239; 2493A@186801; 3Y04C@572511; COG0745@1; COG0745@2		-
GMGC10.179_632_665.SCLAV_2639	Phoenicibacter massiliensis	2	REC; HTH_LUXR	REC(start=5,end=117,evalue=6.07464134214811e-19,bitscore=78.2); HTH_LUXR(start=180,end=237,evalue=1.98196826007487e-16,bitscore=70.4)	3	Pfam:Response_reg; Pfam:Sigma70_r4_2; Pfam:GerE	Pfam:Response_reg(start=7,end=118,evalue=7.5e-22,bitscore=76); Pfam:Sigma70_r4_2(start=182,end=225,evalue=5.4e-08,bitscore=28.6); Pfam:GerE(start=182,end=237,evalue=1.1e-17,bitscore=59.1)	transcriptional regulator, LuxR family	-	502558.EGYY_22510	5.6e-55	221.1	2IBZ9@201174; 4CVWY@84998; COG2197@1; COG2197@2		-
GMGC10.052_149_590.PHOB	Succinatimonas sp. CAG:777	2	REC; Trans_reg_C	REC(start=1,end=113,evalue=1.01542255387211e-29,bitscore=114); Trans_reg_C(start=146,end=219,evalue=3.27254922309775e-24,bitscore=102)	2	Pfam:Response_reg; Pfam:Trans_reg_C	Pfam:Response_reg(start=2,end=114,evalue=2.4e-23,bitscore=82); Pfam:Trans_reg_C(start=146,end=219,evalue=1.2e-25,bitscore=88.6)	phosphate regulon transcriptional regulatory protein PhoB	-	762983.HMPREF9444_00324	2.1e-75	288.9	1MY2Z@1224; 1RN41@1236; 1Y3JT@135624; COG0745@1; COG0745@2		-
