# Supplementary material for: Diet and microbiome shape small-molecule cytokinin pools in mammals
Source: Gut Microbes. 2026 Jun 12;18(1):2679497. doi: 10.1080/19490976.2026.2679497 (PMC13274119; doi:10.1080/19490976.2026.2679497)
Supplement: Supplementary material — Supp_table_4_ctokinin_degradation_annotations - Kopie.xlsx [file KGMI_A_2679497_SM7585.xlsx]

## Sheet: Supp_table_4_ctokinin_degradati
gene_id	organism	n_smart_hits	smart_hits	smart_hit_details	n_pfam_hits	pfam_hits	pfam_hit_details	eggnog_description	eggnog_predicted_protein_name	eggnog_seed_ortholog	eggnog_seed_evalue	eggnog_seed_score	eggnog_ogs	eggnog_go_terms	eggnog_ec_number	eggnog_kegg_ko	eggnog_kegg_pathway	eggnog_kegg_module	eggnog_brite
GMGC10.146_594_594.GLCD	Phascolarctobacterium succinatutens	0			2	Pfam:FAD_binding_4; Pfam:FAD-oxidase_C	Pfam:FAD_binding_4(start=47,end=186,evalue=3.8e-41,bitscore=137.5); Pfam:FAD-oxidase_C(start=222,end=463,evalue=1e-57,bitscore=192.7)	FAD linked oxidase domain protein	glcD	626939.HMPREF9443_00994	1e-224	832.4	1TPBC@1239; 4H1Z1@909932; COG0277@1; COG0277@2		1.1.3.15	ko:K00104	ko00630; ko01100; ko01110; ko01120; ko01130; map00630; map01100; map01110; map01120; map01130		ko00000; ko00001; ko01000
GMGC10.204_993_776.DLD2	Sutterella sp. CAG:397	0			1	Pfam:FAD_binding_4	Pfam:FAD_binding_4(start=1,end=99,evalue=1.6e-28,bitscore=93.6)	FAD linked oxidases, C-terminal domain	-	1502851.FG93_02832	1.1e-42	179.5	1MU6Y@1224; 2TRYI@28211; 3JW6B@41294; COG0277@1; COG0277@2		-
GMGC10.204_880_187.GLCD	Coprococcus catus GD/7	0			2	Pfam:FAD_binding_4; Pfam:FAD-oxidase_C	Pfam:FAD_binding_4(start=36,end=174,evalue=6.4e-44,bitscore=145.4); Pfam:FAD-oxidase_C(start=210,end=451,evalue=9e-54,bitscore=178.1)	pfam fad	glcD2	1163671.JAGI01000002_gene3662	5.9e-162	577.4	1TPBC@1239; 24A99@186801; 36FAA@31979; COG0277@1; COG0277@2		1.1.3.15	ko:K00104	ko00630; ko01100; ko01110; ko01120; ko01130; map00630; map01100; map01110; map01120; map01130		ko00000; ko00001; ko01000
GMGC10.055_453_910.UNKNOWN	Robinsoniella peoriensis	0			2	Pfam:FAD_binding_4; Pfam:BBE	Pfam:FAD_binding_4(start=33,end=168,evalue=3.2e-31,bitscore=105.5); Pfam:BBE(start=401,end=445,evalue=2.3e-17,bitscore=57.7)	PFAM Berberine and berberine like	-	180332.JTGN01000005_gene2826	2.8e-228	797.7	1U53V@1239; 249FP@186801; COG0277@1; COG0277@2		-
GMGC10.265_404_648.GLCD	Phascolarctobacterium succinatutens	0			2	Pfam:FAD_binding_4; Pfam:FAD-oxidase_C	Pfam:FAD_binding_4(start=47,end=186,evalue=3.7e-41,bitscore=137.5); Pfam:FAD-oxidase_C(start=222,end=463,evalue=4e-58,bitscore=194)	FAD linked oxidase domain protein	glcD	626939.HMPREF9443_00994	1.7e-241	841.6	1TPBC@1239; 4H1Z1@909932; COG0277@1; COG0277@2		1.1.3.15	ko:K00104	ko00630; ko01100; ko01110; ko01120; ko01130; map00630; map01100; map01110; map01120; map01130		ko00000; ko00001; ko01000
GMGC10.183_504_947.GLCD	Lachnoclostridium phytofermentans ISDg	0			2	Pfam:FAD_binding_4; Pfam:FAD-oxidase_C	Pfam:FAD_binding_4(start=40,end=178,evalue=6.3e-47,bitscore=154.2); Pfam:FAD-oxidase_C(start=214,end=321,evalue=3.4e-11,bitscore=37.2)	FAD linked oxidases, C-terminal domain	glcD2	357809.Cphy_1234	3.2e-122	444.9	1TPBC@1239; 21Z50@1506553; 24A99@186801; COG0277@1; COG0277@2		1.1.3.15	ko:K00104	ko00630; ko01100; ko01110; ko01120; ko01130; map00630; map01100; map01110; map01120; map01130		ko00000; ko00001; ko01000
GMGC10.202_912_194.GLCD	Coprococcus catus GD/7	0			2	Pfam:FAD_binding_4; Pfam:FAD-oxidase_C	Pfam:FAD_binding_4(start=47,end=185,evalue=3.8e-44,bitscore=147.3); Pfam:FAD-oxidase_C(start=221,end=462,evalue=1e-52,bitscore=176.4)	FAD linked oxidases, C-terminal domain	glcD2	357809.Cphy_1234	1.6e-162	579.3	1TPBC@1239; 21Z50@1506553; 24A99@186801; COG0277@1; COG0277@2		1.1.3.15	ko:K00104	ko00630; ko01100; ko01110; ko01120; ko01130; map00630; map01100; map01110; map01120; map01130		ko00000; ko00001; ko01000
GMGC10.265_845_051.DLD	Coraliomargarita sp. CAG:312	0			1	Pfam:FAD_binding_4	Pfam:FAD_binding_4(start=40,end=177,evalue=2.3e-36,bitscore=119.3)	PFAM FAD linked oxidase domain protein	dld	583355.Caka_1600	1e-52	213.4	3K7CZ@414999; 46UHB@74201; COG0277@1; COG0277@2		1.1.3.15,1.1.5.12	ko:K00104; ko:K03777	ko00620; ko00630; ko01100; ko01110; ko01120; ko01130; map00620; map00630; map01100; map01110; map01120; map01130		ko00000; ko00001; ko01000
GMGC10.146_649_150.UNKNOWN	Raoultella ornithinolytica	0			1	Pfam:FAD_binding_4	Pfam:FAD_binding_4(start=92,end=232,evalue=1.1e-33,bitscore=110.8)	COG0277 FAD FMN-containing dehydrogenases	-	1286170.RORB6_07140	7e-147	526.6	1MXTV@1224; 1RRN8@1236; COG0277@1; COG0277@2		2.5.1.26	ko:K00803; ko:K11472	ko00565; ko00630; ko01100; ko01110; ko01120; ko01130; ko04146; map00565; map00630; map01100; map01110; map01120; map01130; map04146		ko00000; ko00001; ko01000
GMGC10.207_543_826.GLCD	Anaerostipes sp. CAG:276	0			0			FAD linked oxidases, C-terminal domain	glcD1	411490.ANACAC_01353	1.3e-265	921.8	1TPBC@1239; 24A99@186801; COG0277@1; COG0277@2		1.1.3.15	ko:K00104	ko00630; ko01100; ko01110; ko01120; ko01130; map00630; map01100; map01110; map01120; map01130		ko00000; ko00001; ko01000
GMGC10.208_749_053.GLCD	Cryptobacterium sp. CAG:338	0			0			FAD linked oxidases, C-terminal domain	glcD	469378.Ccur_10360	1.2e-210	739.2	2GJ2T@201174; 4CWEV@84998; COG0277@1; COG0277@2		1.1.3.15	ko:K00104	ko00630; ko01100; ko01110; ko01120; ko01130; map00630; map01100; map01110; map01120; map01130		ko00000; ko00001; ko01000
GMGC10.182_780_748.DLD	Coraliomargarita sp. CAG:312	0			2	Pfam:FAD_binding_4; Pfam:FAD-oxidase_C	Pfam:FAD_binding_4(start=41,end=179,evalue=2.6e-33,bitscore=112.1); Pfam:FAD-oxidase_C(start=215,end=455,evalue=3e-51,bitscore=171.5)	FAD linked oxidases, C-terminal domain	dld	382464.ABSI01000010_gene3450	6.7e-100	371.3	2ITGW@203494; 46SFA@74201; COG0277@1; COG0277@2		1.1.3.15,1.1.5.12	ko:K00104; ko:K03777	ko00620; ko00630; ko01100; ko01110; ko01120; ko01130; map00620; map00630; map01100; map01110; map01120; map01130		ko00000; ko00001; ko01000
GMGC10.183_147_535.GLCD	Clostridium sp. W14A	0			2	Pfam:FAD_binding_4; Pfam:FAD-oxidase_C	Pfam:FAD_binding_4(start=39,end=177,evalue=8.7e-48,bitscore=159.1); Pfam:FAD-oxidase_C(start=213,end=455,evalue=9.7e-49,bitscore=163.3)	FAD linked oxidases, C-terminal domain	glcD2	608534.GCWU000341_02671	3.1e-195	688	1TPBC@1239; 24A99@186801; 2PTJY@265975; COG0277@1; COG0277@2		1.1.3.15	ko:K00104	ko00630; ko01100; ko01110; ko01120; ko01130; map00630; map01100; map01110; map01120; map01130		ko00000; ko00001; ko01000
GMGC10.052_761_794.GLCD	Eubacterium sp. CAG:115	0			2	Pfam:FAD_binding_4; Pfam:FAD-oxidase_C	Pfam:FAD_binding_4(start=46,end=184,evalue=4.3e-45,bitscore=150.4); Pfam:FAD-oxidase_C(start=220,end=460,evalue=1.6e-46,bitscore=156.1)	FAD linked oxidases, C-terminal domain	glcD2	608534.GCWU000341_02671	2.7e-170	605.1	1TPBC@1239; 24A99@186801; 2PTJY@265975; COG0277@1; COG0277@2		1.1.3.15	ko:K00104	ko00630; ko01100; ko01110; ko01120; ko01130; map00630; map01100; map01110; map01120; map01130		ko00000; ko00001; ko01000
GMGC10.206_426_105.GLCD	Coraliomargarita sp. CAG:312	0			2	Pfam:FAD_binding_4; Pfam:FAD-oxidase_C	Pfam:FAD_binding_4(start=41,end=181,evalue=1.3e-38,bitscore=129.4); Pfam:FAD-oxidase_C(start=217,end=458,evalue=1.2e-64,bitscore=215.4)	PFAM FAD linked oxidase domain protein	glcD	1408428.JNJP01000088_gene1248	1.6e-183	649	1MU6Y@1224; 2M8WK@213115; 2WIQ1@28221; 42M0V@68525; COG0277@1; COG0277@2		1.1.3.15	ko:K00104	ko00630; ko01100; ko01110; ko01120; ko01130; map00630; map01100; map01110; map01120; map01130		ko00000; ko00001; ko01000
GMGC10.183_736_100.GLCD	Firmicutes bacterium CAG:555	0			2	Pfam:FAD_binding_4; Pfam:FAD-oxidase_C	Pfam:FAD_binding_4(start=43,end=181,evalue=6.2e-39,bitscore=129.2); Pfam:FAD-oxidase_C(start=209,end=453,evalue=1.1e-36,bitscore=122.2)	FAD linked oxidases, C-terminal domain	glcD	1121334.KB911066_gene1048	9.6e-88	330.9	1TPBC@1239; 24A99@186801; 3WI5T@541000; COG0277@1; COG0277@2		1.1.3.15	ko:K00104	ko00630; ko01100; ko01110; ko01120; ko01130; map00630; map01100; map01110; map01120; map01130		ko00000; ko00001; ko01000
GMGC10.056_048_809.GLCD	Anaerostipes sp. CAG:276	0			0			FAD linked oxidases, C-terminal domain	glcD1	1232447.BAHW02000015_gene994	9e-253	925.6	1TPBC@1239; 24A99@186801; COG0277@1; COG0277@2		1.1.3.15	ko:K00104	ko00630; ko01100; ko01110; ko01120; ko01130; map00630; map01100; map01110; map01120; map01130		ko00000; ko00001; ko01000
GMGC10.300_710_349.GLCD	Actinobaculum massiliense	0			2	Pfam:FAD_binding_4; Pfam:FAD-oxidase_C	Pfam:FAD_binding_4(start=43,end=180,evalue=7.4e-39,bitscore=130.2); Pfam:FAD-oxidase_C(start=216,end=458,evalue=4e-56,bitscore=187.5)	FAD linked oxidases, C-terminal domain	glcD2	883066.HMPREF9233_01160	3.5e-255	887.1	2GJ2T@201174; 4D797@85005; COG0277@1; COG0277@2		1.1.3.15	ko:K00104	ko00630; ko01100; ko01110; ko01120; ko01130; map00630; map01100; map01110; map01120; map01130		ko00000; ko00001; ko01000
GMGC10.183_369_658.DLD	Coraliomargarita sp. CAG:312	0			2	Pfam:FAD_binding_4; Pfam:FAD-oxidase_C	Pfam:FAD_binding_4(start=40,end=177,evalue=8.9e-35,bitscore=116.9); Pfam:FAD-oxidase_C(start=214,end=451,evalue=3.9e-52,bitscore=174.4)	PFAM FAD linked oxidase domain protein	dld	583355.Caka_1600	4.7e-106	391.7	3K7CZ@414999; 46UHB@74201; COG0277@1; COG0277@2		1.1.3.15,1.1.5.12	ko:K00104; ko:K03777	ko00620; ko00630; ko01100; ko01110; ko01120; ko01130; map00620; map00630; map01100; map01110; map01120; map01130		ko00000; ko00001; ko01000
GMGC10.256_897_018.GLCD	Megasphaera sp. DJF_B143	0			1	Pfam:FAD_binding_4	Pfam:FAD_binding_4(start=1,end=115,evalue=6.4e-31,bitscore=101.7)	FAD linked oxidases, C-terminal domain	glcD	861450.HMPREF0080_01629	1.1e-71	276.6	1TPBC@1239; 4H6ST@909932; COG0277@1; COG0277@2		1.1.3.15	ko:K00104	ko00630; ko01100; ko01110; ko01120; ko01130; map00630; map01100; map01110; map01120; map01130		ko00000; ko00001; ko01000
GMGC10.052_132_439.YDIJ	Aeromonas veronii	0			1	Pfam:FAD_binding_4	Pfam:FAD_binding_4(start=75,end=162,evalue=3.8e-21,bitscore=69.9)	FAD linked oxidases, C-terminal domain	ydiJ	380703.AHA_2649	4.3e-75	287.3	1MU6Y@1224; 1RQX2@1236; 1Y3KF@135624; COG0247@1; COG0247@2; COG0277@1; COG0277@2	GO:0000166; GO:0003674; GO:0005488; GO:0036094; GO:0043167; GO:0043168; GO:0048037; GO:0050660; GO:0050662; GO:0051536; GO:0051539; GO:0051540; GO:0097159; GO:1901265; GO:1901363	-
GMGC10.050_170_403.UNKNOWN	Anaerotruncus rubiinfantis	0			2	Pfam:FAD_binding_4; Pfam:FAD-oxidase_C	Pfam:FAD_binding_4(start=1,end=86,evalue=2.9e-21,bitscore=71); Pfam:FAD-oxidase_C(start=121,end=364,evalue=8.2e-22,bitscore=72.2)	FAD linked oxidases, C-terminal domain	-	278957.ABEA03000186_gene1540	1.6e-122	446	3K93M@414999; 46Y87@74201; COG0277@1; COG0277@2		2.5.1.26	ko:K00803; ko:K11472	ko00565; ko00630; ko01100; ko01110; ko01120; ko01130; ko04146; map00565; map00630; map01100; map01110; map01120; map01130; map04146		ko00000; ko00001; ko01000
GMGC10.269_513_608.DLD2	Oxalobacter formigenes HOxBLS	0			2	Pfam:FAD_binding_4; Pfam:FAD-oxidase_C	Pfam:FAD_binding_4(start=41,end=181,evalue=3.5e-36,bitscore=119.3); Pfam:FAD-oxidase_C(start=218,end=360,evalue=7.5e-15,bitscore=49.3)	PFAM FAD binding domain, FAD linked oxidases, C-terminal domain	dld2	556268.OFAG_00659	4.8e-167	594	1MU6Y@1224; 2VH5A@28216; 472KI@75682; COG0277@1; COG0277@2		1.1.2.4	ko:K00102	ko00620; map00620		ko00000; ko00001; ko01000
GMGC10.203_195_145.GLCD	Phascolarctobacterium succinatutens CAG:287	0			1	Pfam:FAD_binding_4	Pfam:FAD_binding_4(start=48,end=165,evalue=4.5e-33,bitscore=108.5)	FAD linked oxidase domain protein	glcD	626939.HMPREF9443_00147	2.7e-80	304.7	1TPBC@1239; 4H1Z1@909932; COG0277@1; COG0277@2		1.1.3.15	ko:K00104	ko00630; ko01100; ko01110; ko01120; ko01130; map00630; map01100; map01110; map01120; map01130		ko00000; ko00001; ko01000
GMGC10.145_683_382.UNKNOWN	Akkermansia glycaniphila	0			2	Pfam:FAD_binding_4; Pfam:FAD-oxidase_C	Pfam:FAD_binding_4(start=49,end=188,evalue=1.1e-38,bitscore=129.5); Pfam:FAD-oxidase_C(start=224,end=468,evalue=5.3e-60,bitscore=200.2)	FAD linked oxidases, C-terminal domain	glcD	349741.Amuc_1466	3.8e-164	584.7	2ITGW@203494; 46SFA@74201; COG0277@1; COG0277@2		1.1.2.4,1.1.3.15	ko:K00102; ko:K00104	ko00620; ko00630; ko01100; ko01110; ko01120; ko01130; map00620; map00630; map01100; map01110; map01120; map01130		ko00000; ko00001; ko01000
GMGC10.266_603_150.GLCD	Megasphaera sp. DJF_B143	0			2	Pfam:FAD_binding_4; Pfam:FAD-oxidase_C	Pfam:FAD_binding_4(start=1,end=140,evalue=4.1e-37,bitscore=123.9); Pfam:FAD-oxidase_C(start=176,end=303,evalue=1.2e-19,bitscore=64.8)	FAD linked oxidase domain protein	glcD	1111454.HMPREF1250_1778	3.8e-109	401.4	1TPBC@1239; 4H1Z1@909932; COG0277@1; COG0277@2		1.1.3.15	ko:K00104	ko00630; ko01100; ko01110; ko01120; ko01130; map00630; map01100; map01110; map01120; map01130		ko00000; ko00001; ko01000
GMGC10.053_275_757.UNKNOWN	Hungatella hathewayi WAL-18680	0			2	Pfam:FAD_binding_4; Pfam:FAD-oxidase_C	Pfam:FAD_binding_4(start=55,end=194,evalue=5.4e-37,bitscore=124); Pfam:FAD-oxidase_C(start=229,end=474,evalue=2e-18,bitscore=64)	FAD linked oxidases, C-terminal domain	-	794903.OPIT5_23335	2.3e-156	558.9	3K93M@414999; 46Y87@74201; COG0277@1; COG0277@2		2.5.1.26	ko:K00803; ko:K11472	ko00565; ko00630; ko01100; ko01110; ko01120; ko01130; ko04146; map00565; map00630; map01100; map01110; map01120; map01130; map04146		ko00000; ko00001; ko01000
GMGC10.185_639_106.GLCD	Anaerostipes hadrus	0			3	Pfam:FAD_binding_4; Pfam:FAD-oxidase_C; Pfam:Esterase	Pfam:FAD_binding_4(start=4,end=142,evalue=1.9e-44,bitscore=146.6); Pfam:FAD-oxidase_C(start=178,end=306,evalue=1.7e-11,bitscore=39.8); Pfam:Esterase(start=290,end=461,evalue=1.1e-17,bitscore=58.6)	FAD linked oxidases, C-terminal domain	glcD1	411490.ANACAC_01353	5.4e-127	461.5	1TPBC@1239; 24A99@186801; COG0277@1; COG0277@2		1.1.3.15	ko:K00104	ko00630; ko01100; ko01110; ko01120; ko01130; map00630; map01100; map01110; map01120; map01130		ko00000; ko00001; ko01000
GMGC10.247_657_749.GLCD	Anaerotruncus colihominis DSM 17241	0			1	Pfam:FAD_binding_4	Pfam:FAD_binding_4(start=1,end=143,evalue=1.9e-43,bitscore=142.3)	FAD linked oxidases, C-terminal domain	glcD1	445972.ANACOL_03939	1.4e-93	349	1TPBC@1239; 24A99@186801; 3WI5T@541000; COG0277@1; COG0277@2		1.1.3.15	ko:K00104	ko00630; ko01100; ko01110; ko01120; ko01130; map00630; map01100; map01110; map01120; map01130		ko00000; ko00001; ko01000
GMGC10.182_640_784.GLCD	Pseudoflavonifractor sp. Marseille-P3106	0			0			FAD linked oxidases, C-terminal domain	glcD	1120746.CCNL01000017_gene2463	1.6e-223	781.9	2NP1E@2323; COG0277@1; COG0277@2		1.1.3.15	ko:K00104	ko00630; ko01100; ko01110; ko01120; ko01130; map00630; map01100; map01110; map01120; map01130		ko00000; ko00001; ko01000
GMGC10.017_632_842.GLCD	Coprococcus catus GD/7	0			2	Pfam:FAD_binding_4; Pfam:FAD-oxidase_C	Pfam:FAD_binding_4(start=36,end=174,evalue=7.2e-42,bitscore=144.9); Pfam:FAD-oxidase_C(start=210,end=451,evalue=1.5e-51,bitscore=176.8)	FAD linked oxidases, C-terminal domain	glcD2	357809.Cphy_1234	7.7e-162	577	1TPBC@1239; 21Z50@1506553; 24A99@186801; COG0277@1; COG0277@2		1.1.3.15	ko:K00104	ko00630; ko01100; ko01110; ko01120; ko01130; map00630; map01100; map01110; map01120; map01130		ko00000; ko00001; ko01000
GMGC10.205_291_952.GLCD	Coprococcus catus GD/7	0			2	Pfam:FAD_binding_4; Pfam:FAD-oxidase_C	Pfam:FAD_binding_4(start=24,end=162,evalue=8.4e-45,bitscore=147.8); Pfam:FAD-oxidase_C(start=198,end=439,evalue=2.1e-53,bitscore=176)	FAD linked oxidases, C-terminal domain	glcD2	1298920.KI911353_gene4905	9.1e-160	570.1	1TPBC@1239; 21Z50@1506553; 24A99@186801; COG0277@1; COG0277@2		1.1.3.15	ko:K00104	ko00630; ko01100; ko01110; ko01120; ko01130; map00630; map01100; map01110; map01120; map01130		ko00000; ko00001; ko01000
GMGC10.206_028_583.DLD	Coraliomargarita sp. CAG:312	0			2	Pfam:FAD_binding_4; Pfam:FAD-oxidase_C	Pfam:FAD_binding_4(start=41,end=179,evalue=2.6e-33,bitscore=112.1); Pfam:FAD-oxidase_C(start=215,end=455,evalue=9.7e-56,bitscore=186.2)	PFAM FAD linked oxidase domain protein	dld	583355.Caka_1600	2.9e-103	382.5	3K7CZ@414999; 46UHB@74201; COG0277@1; COG0277@2		1.1.3.15,1.1.5.12	ko:K00104; ko:K03777	ko00620; ko00630; ko01100; ko01110; ko01120; ko01130; map00620; map00630; map01100; map01110; map01120; map01130		ko00000; ko00001; ko01000
GMGC10.056_440_431.YITY	Pseudomonas aeruginosa PA7	0			0			PFAM FAD linked oxidase domain protein	dprE1	1095769.CAHF01000011_gene2008	1.6e-124	452.6	1MV1Q@1224; 2VI37@28216; COG0277@1; COG0277@2		1.1.3.8,1.1.98.3	ko:K00103; ko:K16653	ko00053; ko01100; map00053; map01100	M00129	ko00000; ko00001; ko00002; ko01000
GMGC10.304_452_943.UNKNOWN	Clostridium sp. CAG:306	0			1	Pfam:FAD_binding_4	Pfam:FAD_binding_4(start=65,end=203,evalue=1.9e-39,bitscore=129.6)	import. Responsible for energy coupling to the transport system	-	411462.DORLON_02306	1.9e-41	176.4	1TP6I@1239; 247II@186801; COG1129@1; COG1129@2		3.6.3.17	ko:K10441	ko02010; map02010	M00212	ko00000; ko00001; ko00002; ko01000; ko02000
GMGC10.260_518_364.GLCD	Eubacterium sp. CAG:786	0			2	Pfam:FAD_binding_4; Pfam:FAD-oxidase_C	Pfam:FAD_binding_4(start=35,end=173,evalue=5.6e-45,bitscore=148.8); Pfam:FAD-oxidase_C(start=209,end=449,evalue=1.8e-44,bitscore=147.6)	FAD linked oxidases, C-terminal domain	glcD2	1298920.KI911353_gene4905	6.7e-174	617.1	1TPBC@1239; 21Z50@1506553; 24A99@186801; COG0277@1; COG0277@2		1.1.3.15	ko:K00104	ko00630; ko01100; ko01110; ko01120; ko01130; map00630; map01100; map01110; map01120; map01130		ko00000; ko00001; ko01000
GMGC10.269_800_602.GLCD	Colibacter massiliensis	0			2	Pfam:FAD_binding_4; Pfam:FAD-oxidase_C	Pfam:FAD_binding_4(start=47,end=186,evalue=5.6e-39,bitscore=130.5); Pfam:FAD-oxidase_C(start=222,end=462,evalue=3e-57,bitscore=191.2)	FAD linked oxidase domain protein	glcD	861450.HMPREF0080_01072	4.8e-260	903.3	1TPBC@1239; 4H1Z1@909932; COG0277@1; COG0277@2		1.1.3.15	ko:K00104	ko00630; ko01100; ko01110; ko01120; ko01130; map00630; map01100; map01110; map01120; map01130		ko00000; ko00001; ko01000
GMGC10.260_703_883.UNKNOWN	Akkermansia glycaniphila	0			1	Pfam:FAD_binding_4	Pfam:FAD_binding_4(start=36,end=175,evalue=2.1e-45,bitscore=148.7)	FAD linked oxidases, C-terminal domain	glcD	1396418.BATQ01000020_gene5053	9.7e-75	286.6	2ITGW@203494; 46SFA@74201; COG0277@1; COG0277@2		1.1.2.4,1.1.3.15	ko:K00102; ko:K00104	ko00620; ko00630; ko01100; ko01110; ko01120; ko01130; map00620; map00630; map01100; map01110; map01120; map01130		ko00000; ko00001; ko01000
GMGC10.048_011_665.GLCD	Clostridium sp. CAG:306	0			1	Pfam:FAD_binding_4	Pfam:FAD_binding_4(start=56,end=187,evalue=9.5e-38,bitscore=123.7)	FAD linked oxidases, C-terminal domain	glcD	696281.Desru_2138	2.6e-39	168.7	1TPBC@1239; 24A99@186801; 262B7@186807; COG0277@1; COG0277@2		1.1.3.15	ko:K00104	ko00630; ko01100; ko01110; ko01120; ko01130; map00630; map01100; map01110; map01120; map01130		ko00000; ko00001; ko01000
GMGC10.299_896_604.GLCD	Clostridium neonatale	0			2	Pfam:FAD_binding_4; Pfam:FAD-oxidase_C	Pfam:FAD_binding_4(start=38,end=176,evalue=3.8e-43,bitscore=142.9); Pfam:FAD-oxidase_C(start=212,end=453,evalue=3.4e-45,bitscore=150)	pfam fad	glcD2	632245.CLP_1769	6.5e-177	627.1	1TPBC@1239; 24A99@186801; 36FAA@31979; COG0277@1; COG0277@2		1.1.3.15	ko:K00104	ko00630; ko01100; ko01110; ko01120; ko01130; map00630; map01100; map01110; map01120; map01130		ko00000; ko00001; ko01000
GMGC10.055_814_266.GLCD	Eggerthella sp. CAG:209	0			1	Pfam:FAD_binding_4	Pfam:FAD_binding_4(start=47,end=185,evalue=1.3e-42,bitscore=139.6)	FAD linked oxidases, C-terminal domain	glcD	469378.Ccur_10360	4.7e-90	337.4	2GJ2T@201174; 4CWEV@84998; COG0277@1; COG0277@2		1.1.3.15	ko:K00104	ko00630; ko01100; ko01110; ko01120; ko01130; map00630; map01100; map01110; map01120; map01130		ko00000; ko00001; ko01000
GMGC10.260_465_508.GLCD	Eubacterium sp. CAG:115	0			2	Pfam:FAD_binding_4; Pfam:FAD-oxidase_C	Pfam:FAD_binding_4(start=35,end=173,evalue=4e-45,bitscore=149.3); Pfam:FAD-oxidase_C(start=209,end=449,evalue=3e-45,bitscore=150.2)	FAD linked oxidases, C-terminal domain	glcD2	608534.GCWU000341_02671	2e-170	605.5	1TPBC@1239; 24A99@186801; 2PTJY@265975; COG0277@1; COG0277@2		1.1.3.15	ko:K00104	ko00630; ko01100; ko01110; ko01120; ko01130; map00630; map01100; map01110; map01120; map01130		ko00000; ko00001; ko01000
GMGC10.183_590_437.GLCD	Cryptobacterium sp. CAG:338	0			2	Pfam:FAD_binding_4; Pfam:FAD-oxidase_C	Pfam:FAD_binding_4(start=47,end=185,evalue=1.7e-39,bitscore=132.2); Pfam:FAD-oxidase_C(start=221,end=470,evalue=5.4e-55,bitscore=183.8)	FAD linked oxidases, C-terminal domain	glcD	469378.Ccur_10360	1.3e-209	735.7	2GJ2T@201174; 4CWEV@84998; COG0277@1; COG0277@2		1.1.3.15	ko:K00104	ko00630; ko01100; ko01110; ko01120; ko01130; map00630; map01100; map01110; map01120; map01130		ko00000; ko00001; ko01000
GMGC10.050_286_446.UNKNOWN	Candidatus Methanomassiliicoccus intestinalis Issoire-Mx1	0			1	Pfam:FAD_binding_4	Pfam:FAD_binding_4(start=55,end=174,evalue=4.6e-33,bitscore=108.5)	FAD binding domain	-	1054217.TALC_00487	7.7e-46	190.3	2XVP5@28890; COG0277@1; arCOG00340@2157		1.1.3.15	ko:K00104	ko00630; ko01100; ko01110; ko01120; ko01130; map00630; map01100; map01110; map01120; map01130		ko00000; ko00001; ko01000
GMGC10.052_397_111.GLCD	Bilophila sp. 4_1_30	0			2	Pfam:FAD_binding_4; Pfam:FAD-oxidase_C	Pfam:FAD_binding_4(start=41,end=181,evalue=5.4e-39,bitscore=128.1); Pfam:FAD-oxidase_C(start=217,end=280,evalue=8.3e-11,bitscore=36)	FAD linked oxidases, C-terminal domain	glcD	1408428.JNJP01000001_gene3208	2.2e-143	515	1MU6Y@1224; 2M87T@213115; 2WIQ1@28221; 42M0V@68525; COG0277@1; COG0277@2		1.1.3.15	ko:K00104	ko00630; ko01100; ko01110; ko01120; ko01130; map00630; map01100; map01110; map01120; map01130		ko00000; ko00001; ko01000
GMGC10.204_304_269.GLCD	Lachnospiraceae bacterium 5_1_63FAA	0			2	Pfam:FAD_binding_4; Pfam:FAD-oxidase_C	Pfam:FAD_binding_4(start=48,end=186,evalue=3e-39,bitscore=131.3); Pfam:FAD-oxidase_C(start=222,end=467,evalue=3.7e-48,bitscore=161.4)	FAD linked oxidases, C-terminal domain	-	1123075.AUDP01000004_gene856	5.7e-176	624	1TPBC@1239; 24A99@186801; 3WI5T@541000; COG0277@1; COG0277@2		1.1.3.15	ko:K00104	ko00630; ko01100; ko01110; ko01120; ko01130; map00630; map01100; map01110; map01120; map01130		ko00000; ko00001; ko01000
GMGC10.206_271_361.DLD	Coraliomargarita sp. CAG:312	0			2	Pfam:FAD_binding_4; Pfam:FAD-oxidase_C	Pfam:FAD_binding_4(start=41,end=179,evalue=2.1e-34,bitscore=115.7); Pfam:FAD-oxidase_C(start=215,end=455,evalue=3.4e-55,bitscore=184.5)	PFAM FAD linked oxidase domain protein	dld	583355.Caka_1600	2.5e-107	396	3K7CZ@414999; 46UHB@74201; COG0277@1; COG0277@2		1.1.3.15,1.1.5.12	ko:K00104; ko:K03777	ko00620; ko00630; ko01100; ko01110; ko01120; ko01130; map00620; map00630; map01100; map01110; map01120; map01130		ko00000; ko00001; ko01000
GMGC10.265_307_958.GLCD	Mailhella massiliensis	0			1	Pfam:FAD_binding_4	Pfam:FAD_binding_4(start=1,end=123,evalue=6.8e-38,bitscore=124.1)	Glycolate oxidase subunit	glcD	1403313.AXBR01000009_gene858	7.9e-55	220.3	1TPBC@1239; 1ZCQN@1386; 4H9UU@91061; COG0277@1; COG0277@2		1.1.3.15	ko:K00104	ko00630; ko01100; ko01110; ko01120; ko01130; map00630; map01100; map01110; map01120; map01130		ko00000; ko00001; ko01000
GMGC10.056_293_678.GLCD	Holdemania massiliensis AP2	0			1	Pfam:FAD_binding_4	Pfam:FAD_binding_4(start=45,end=171,evalue=6.8e-38,bitscore=124.1)	FAD linked oxidases, C-terminal domain	-	1211819.CALK01000020_gene835	9.1e-92	342.8	1TPBC@1239; 3VU59@526524; COG0277@1; COG0277@2		1.1.3.15	ko:K00104	ko00630; ko01100; ko01110; ko01120; ko01130; map00630; map01100; map01110; map01120; map01130		ko00000; ko00001; ko01000
GMGC10.053_017_964.GLCD	Lysinibacillus manganicus DSM 26584	0			2	Pfam:FAD_binding_4; Pfam:FAD-oxidase_C	Pfam:FAD_binding_4(start=40,end=179,evalue=1.3e-42,bitscore=142.2); Pfam:FAD-oxidase_C(start=215,end=456,evalue=1e-68,bitscore=228.7)	2-hydroxy-acid oxidase	glcD	1384049.CD29_10600	3.7e-228	797.3	1TPBC@1239; 3IWQJ@400634; 4H9UU@91061; COG0277@1; COG0277@2		1.1.3.15	ko:K00104	ko00630; ko01100; ko01110; ko01120; ko01130; map00630; map01100; map01110; map01120; map01130		ko00000; ko00001; ko01000
GMGC10.258_685_209.UNKNOWN	Anaerotruncus rubiinfantis	0			2	Pfam:FAD_binding_4; Pfam:FAD-oxidase_C	Pfam:FAD_binding_4(start=1,end=72,evalue=5.3e-15,bitscore=51.6); Pfam:FAD-oxidase_C(start=107,end=339,evalue=2.6e-13,bitscore=44.1)	FAD linked oxidases, C-terminal domain	-	278957.ABEA03000186_gene1540	2.9e-113	415.2	3K93M@414999; 46Y87@74201; COG0277@1; COG0277@2		2.5.1.26	ko:K00803; ko:K11472	ko00565; ko00630; ko01100; ko01110; ko01120; ko01130; ko04146; map00565; map00630; map01100; map01110; map01120; map01130; map04146		ko00000; ko00001; ko01000
GMGC10.259_943_083.UNKNOWN	Anaerotruncus rubiinfantis	0			2	Pfam:FAD_binding_4; Pfam:FAD-oxidase_C	Pfam:FAD_binding_4(start=1,end=61,evalue=1e-14,bitscore=50.2); Pfam:FAD-oxidase_C(start=96,end=341,evalue=8.7e-22,bitscore=71.8)	FAD linked oxidases, C-terminal domain	-	278957.ABEA03000186_gene1540	3.3e-117	428.3	3K93M@414999; 46Y87@74201; COG0277@1; COG0277@2		2.5.1.26	ko:K00803; ko:K11472	ko00565; ko00630; ko01100; ko01110; ko01120; ko01130; ko04146; map00565; map00630; map01100; map01110; map01120; map01130; map04146		ko00000; ko00001; ko01000
GMGC10.206_440_780.DLD2	Sutterella wadsworthensis 3_1_45B	0			2	Pfam:FAD_binding_4; Pfam:FAD-oxidase_C	Pfam:FAD_binding_4(start=51,end=196,evalue=3.8e-36,bitscore=120.2); Pfam:FAD-oxidase_C(start=232,end=481,evalue=7.5e-42,bitscore=139.6)	FAD linked oxidases, C-terminal domain	glcD2	1203554.HMPREF1476_00341	4.5e-192	677.6	1MU6Y@1224; 2VH5A@28216; 4PQ60@995019; COG0277@1; COG0277@2		1.1.2.4	ko:K00102	ko00620; map00620		ko00000; ko00001; ko01000
GMGC10.303_809_404.GLCD	Staphylococcus sp. CAG:324	0			2	Pfam:FAD_binding_4; Pfam:FAD-oxidase_C	Pfam:FAD_binding_4(start=40,end=178,evalue=7.4e-43,bitscore=143.2); Pfam:FAD-oxidase_C(start=214,end=459,evalue=8.8e-63,bitscore=209.3)	FAD linked oxidases, C-terminal domain	glcD1	1033810.HLPCO_002210	2.5e-176	625.2	2NP1E@2323; COG0277@1; COG0277@2		1.1.3.15	ko:K00104	ko00630; ko01100; ko01110; ko01120; ko01130; map00630; map01100; map01110; map01120; map01130		ko00000; ko00001; ko01000
GMGC10.055_255_292.GLCD	Oribacterium sp. oral taxon 078 str. F0262	0			2	Pfam:FAD_binding_4; Pfam:FAD-oxidase_C	Pfam:FAD_binding_4(start=48,end=186,evalue=8.2e-46,bitscore=152.6); Pfam:FAD-oxidase_C(start=222,end=464,evalue=2.7e-52,bitscore=175)	FAD linked oxidases, C-terminal domain	glcD2	608534.GCWU000341_02671	5.7e-208	730.3	1TPBC@1239; 24A99@186801; 2PTJY@265975; COG0277@1; COG0277@2		1.1.3.15	ko:K00104	ko00630; ko01100; ko01110; ko01120; ko01130; map00630; map01100; map01110; map01120; map01130		ko00000; ko00001; ko01000
GMGC10.257_402_779.UNKNOWN	Coraliomargarita sp. CAG:312	0			1	Pfam:FAD_binding_4	Pfam:FAD_binding_4(start=29,end=168,evalue=4.9e-39,bitscore=128)	FAD linked oxidases, C-terminal domain	-	278957.ABEA03000186_gene1540	1.8e-85	322	3K93M@414999; 46Y87@74201; COG0277@1; COG0277@2		2.5.1.26	ko:K00803; ko:K11472	ko00565; ko00630; ko01100; ko01110; ko01120; ko01130; ko04146; map00565; map00630; map01100; map01110; map01120; map01130; map04146		ko00000; ko00001; ko01000
GMGC10.146_126_531.GLCD	Oribacterium sp. oral taxon 078 str. F0262	0			2	Pfam:FAD_binding_4; Pfam:FAD-oxidase_C	Pfam:FAD_binding_4(start=53,end=191,evalue=4.5e-46,bitscore=152.6); Pfam:FAD-oxidase_C(start=227,end=469,evalue=1e-52,bitscore=175.5)	FAD linked oxidases, C-terminal domain	glcD2	608534.GCWU000341_02671	1.7e-207	728.8	1TPBC@1239; 24A99@186801; 2PTJY@265975; COG0277@1; COG0277@2		1.1.3.15	ko:K00104	ko00630; ko01100; ko01110; ko01120; ko01130; map00630; map01100; map01110; map01120; map01130		ko00000; ko00001; ko01000
GMGC10.052_889_498.GLCD	Cryptobacterium sp. CAG:338	0			2	Pfam:FAD_binding_4; Pfam:FAD-oxidase_C	Pfam:FAD_binding_4(start=52,end=190,evalue=1.1e-38,bitscore=129.7); Pfam:FAD-oxidase_C(start=226,end=466,evalue=4.8e-49,bitscore=164.3)	FAD linked oxidases, C-terminal domain	glcD	469378.Ccur_10360	1.7e-204	718.8	2GJ2T@201174; 4CWEV@84998; COG0277@1; COG0277@2		1.1.3.15	ko:K00104	ko00630; ko01100; ko01110; ko01120; ko01130; map00630; map01100; map01110; map01120; map01130		ko00000; ko00001; ko01000
GMGC10.046_649_658.GLCD	Eggerthella sp. CAG:1427	0			2	Pfam:FAD_binding_4; Pfam:FAD-oxidase_C	Pfam:FAD_binding_4(start=47,end=185,evalue=8.1e-38,bitscore=126.7); Pfam:FAD-oxidase_C(start=221,end=470,evalue=3.9e-56,bitscore=187.5)	FAD linked oxidases, C-terminal domain	glcD	469378.Ccur_10360	1.3e-209	735.7	2GJ2T@201174; 4CWEV@84998; COG0277@1; COG0277@2		1.1.3.15	ko:K00104	ko00630; ko01100; ko01110; ko01120; ko01130; map00630; map01100; map01110; map01120; map01130		ko00000; ko00001; ko01000
GMGC10.290_851_671.DLD	Cupriavidus metallidurans NBRC 101272	0			0			PFAM FAD linked oxidase domain protein	dld	266264.Rmet_2924	6.5e-273	946	1K241@119060; 1MU6Y@1224; 2VI85@28216; COG0277@1; COG0277@2		1.1.2.4,1.1.3.15	ko:K00102; ko:K00104	ko00620; ko00630; ko01100; ko01110; ko01120; ko01130; map00620; map00630; map01100; map01110; map01120; map01130		ko00000; ko00001; ko01000
GMGC10.297_785_662.GLCD	Megasphaera cerevisiae DSM 20462	0			1	Pfam:FAD_binding_4	Pfam:FAD_binding_4(start=63,end=203,evalue=3.2e-42,bitscore=138.3)	FAD linked oxidase domain protein	glcD	1111454.HMPREF1250_1778	5.3e-82	310.8	1TPBC@1239; 4H1Z1@909932; COG0277@1; COG0277@2		1.1.3.15	ko:K00104	ko00630; ko01100; ko01110; ko01120; ko01130; map00630; map01100; map01110; map01120; map01130		ko00000; ko00001; ko01000
GMGC10.051_668_577.UNKNOWN	Anaerotruncus rubiinfantis	0			1	Pfam:FAD_binding_4	Pfam:FAD_binding_4(start=1,end=59,evalue=1.2e-15,bitscore=52)	FAD linked oxidases, C-terminal domain	-	278957.ABEA03000186_gene1540	8.6e-46	189.9	3K93M@414999; 46Y87@74201; COG0277@1; COG0277@2		2.5.1.26	ko:K00803; ko:K11472	ko00565; ko00630; ko01100; ko01110; ko01120; ko01130; ko04146; map00565; map00630; map01100; map01110; map01120; map01130; map04146		ko00000; ko00001; ko01000
GMGC10.265_354_263.GLCD	Roseburia sp. CAG:50	0			2	Pfam:FAD_binding_4; Pfam:FAD-oxidase_C	Pfam:FAD_binding_4(start=46,end=184,evalue=9.8e-41,bitscore=134.1); Pfam:FAD-oxidase_C(start=220,end=422,evalue=9e-34,bitscore=111.6)	glycolate oxidase, subunit GlcD	-	1256908.HMPREF0373_00277	1.7e-203	715.3	1TPBC@1239; 24A99@186801; 25VPQ@186806; COG0277@1; COG0277@2		1.1.3.15	ko:K00104	ko00630; ko01100; ko01110; ko01120; ko01130; map00630; map01100; map01110; map01120; map01130		ko00000; ko00001; ko01000
GMGC10.210_858_148.GLCD	Eubacterium sp. CAG:786	0			2	Pfam:FAD_binding_4; Pfam:FAD-oxidase_C	Pfam:FAD_binding_4(start=40,end=178,evalue=2.1e-45,bitscore=151.4); Pfam:FAD-oxidase_C(start=214,end=454,evalue=3.8e-43,bitscore=145)	FAD linked oxidases, C-terminal domain	glcD2	1298920.KI911353_gene4905	6.1e-175	620.5	1TPBC@1239; 21Z50@1506553; 24A99@186801; COG0277@1; COG0277@2		1.1.3.15	ko:K00104	ko00630; ko01100; ko01110; ko01120; ko01130; map00630; map01100; map01110; map01120; map01130		ko00000; ko00001; ko01000
GMGC10.051_954_256.GLCD	Eubacteriaceae bacterium CHKCI004	0			2	Pfam:FAD_binding_4; Pfam:FAD-oxidase_C	Pfam:FAD_binding_4(start=1,end=114,evalue=2.5e-33,bitscore=109.7); Pfam:FAD-oxidase_C(start=150,end=399,evalue=1.9e-57,bitscore=188.8)	glycolate oxidase, subunit GlcD	glcD	411469.EUBHAL_01954	8.7e-218	762.7	1TPBC@1239; 24A99@186801; 25VPQ@186806; COG0277@1; COG0277@2		1.1.3.15	ko:K00104	ko00630; ko01100; ko01110; ko01120; ko01130; map00630; map01100; map01110; map01120; map01130		ko00000; ko00001; ko01000
GMGC10.054_006_432.UNKNOWN	Hungatella hathewayi WAL-18680	0			2	Pfam:FAD_binding_4; Pfam:FAD-oxidase_C	Pfam:FAD_binding_4(start=55,end=194,evalue=4.2e-38,bitscore=127.6); Pfam:FAD-oxidase_C(start=229,end=472,evalue=2.6e-25,bitscore=86.5)	FAD linked oxidases, C-terminal domain	-	794903.OPIT5_23335	1.2e-165	589.7	3K93M@414999; 46Y87@74201; COG0277@1; COG0277@2		2.5.1.26	ko:K00803; ko:K11472	ko00565; ko00630; ko01100; ko01110; ko01120; ko01130; ko04146; map00565; map00630; map01100; map01110; map01120; map01130; map04146		ko00000; ko00001; ko01000
