# Supplementary material for: Diet and microbiome shape small-molecule cytokinin pools in mammals
Source: Gut Microbes. 2026 Jun 12;18(1):2679497. doi: 10.1080/19490976.2026.2679497 (PMC13274119; doi:10.1080/19490976.2026.2679497)
Supplement: Supp_table_1_ARR_annotations.xlsx [file KGMI_A_2679497_SM7586.xlsx]

## Sheet: Supp_table_1_ARR_annotations
gene_id	organism	n_smart_hits	smart_hits	smart_hit_details	n_pfam_hits	pfam_hits	pfam_hit_details	eggnog_description	eggnog_predicted_protein_name	eggnog_seed_ortholog	eggnog_seed_evalue	eggnog_seed_score	eggnog_ogs	eggnog_go_terms	eggnog_ec_number	eggnog_kegg_ko	eggnog_kegg_pathway	eggnog_kegg_module	eggnog_brite
GMGC10.055_363_798.SPAR	Robinsoniella peoriensis	2	REC; Trans_reg_C	REC(start=2,end=111,evalue=3.66948319758165e-36,bitscore=135.4); Trans_reg_C(start=144,end=218,evalue=9.93873345144189e-15,bitscore=70.5)	2	Pfam:Response_reg; Pfam:Trans_reg_C	Pfam:Response_reg(start=4,end=112,evalue=3.1e-27,bitscore=93.7); Pfam:Trans_reg_C(start=144,end=218,evalue=1e-18,bitscore=65.1)	COG0745 Response regulators consisting of a CheY-like receiver domain and a winged-helix DNA-binding domain	-	180332.JTGN01000010_gene4482	4.3e-118	430.6	1TQ0D@1239; 248WX@186801; COG0745@1; COG0745@2		-
GMGC10.055_915_559.UNKNOWN	Anaerostipes caccae DSM 14662	2	REC; GGDEF	REC(start=6,end=120,evalue=1.31085819201345e-23,bitscore=93.7); GGDEF(start=295,end=461,evalue=9.67986470275094e-50,bitscore=180.8)	3	Pfam:Response_reg; Pfam:PAS_3; Pfam:GGDEF	Pfam:Response_reg(start=8,end=121,evalue=2.4e-22,bitscore=76.7); Pfam:PAS_3(start=199,end=288,evalue=5.6e-07,bitscore=25.9); Pfam:GGDEF(start=306,end=457,evalue=2.8e-42,bitscore=141)	diguanylate cyclase	-	411490.ANACAC_00845	8.5e-222	822.8	1U78Z@1239; 24NZ8@186801; COG2199@1; COG2199@2; COG3437@1; COG3437@2		-	ko:K03413; ko:K07814	ko02020; ko02030; map02020; map02030	M00506	ko00000; ko00001; ko00002; ko02022; ko02035
GMGC10.299_213_589.UNKNOWN	Clostridium homopropionicum DSM 5847	2	REC; Trans_reg_C	REC(start=4,end=114,evalue=7.10617675266764e-43,bitscore=157.7); Trans_reg_C(start=155,end=231,evalue=9.25616698190234e-24,bitscore=100.5)	2	Pfam:Response_reg; Pfam:Trans_reg_C	Pfam:Response_reg(start=6,end=115,evalue=3.6e-30,bitscore=103.3); Pfam:Trans_reg_C(start=155,end=231,evalue=1.4e-25,bitscore=87.5)	response regulator receiver	-	1160721.RBI_II00194	2.3e-85	322	1TP9M@1239; 247TK@186801; 3WHIA@541000; COG0745@1; COG0745@2		-
GMGC10.211_734_838.UNKNOWN	Eubacterium sp. CAG:156	2	REC; HTH_ARAC	REC(start=2,end=116,evalue=3.73252548436325e-28,bitscore=108.8); HTH_ARAC(start=432,end=515,evalue=6.9603314237221e-23,bitscore=91.8)	4	Pfam:Response_reg; Pfam:HTH_AraC; Pfam:HTH_18; Pfam:HTH_AraC	Pfam:Response_reg(start=4,end=117,evalue=3.4e-28,bitscore=96.1); Pfam:HTH_AraC(start=427,end=466,evalue=2.3e-07,bitscore=27.6); Pfam:HTH_18(start=438,end=516,evalue=5.7e-17,bitscore=58.6); Pfam:HTH_AraC(start=477,end=515,evalue=3e-09,bitscore=33.6)	Psort location Cytoplasmic, score	-	411463.EUBVEN_02604	4e-223	780.8	1TQCS@1239; 248SC@186801; 25XBG@186806; COG2207@1; COG2207@2; COG4753@1; COG4753@2		-
GMGC10.053_289_702.HNR	Hafnia alvei	0			0			Regulates the turnover of the sigma S factor (RpoS) by promoting its proteolysis in exponentially growing cells. Acts by binding and delivering RpoS to the ClpXP protease. RssB is not co- degraded with RpoS, but is released from the complex and can initiate a new cycle of RpoS recognition and degradation	-	1453496.AT03_10120	7.4e-186	656.4	1R3UE@1224; 1RRJX@1236; COG0745@1; COG0745@2		-
GMGC10.269_240_579.PHOB	Oxalobacter formigenes HOxBLS	2	REC; Trans_reg_C	REC(start=6,end=119,evalue=5.68494139258429e-42,bitscore=154.7); Trans_reg_C(start=153,end=226,evalue=2.21089513755783e-21,bitscore=92.6)	2	Pfam:Response_reg; Pfam:Trans_reg_C	Pfam:Response_reg(start=8,end=120,evalue=6.7e-28,bitscore=96.1); Pfam:Trans_reg_C(start=153,end=226,evalue=7.9e-24,bitscore=82.1)	phosphate regulon transcriptional regulatory protein PhoB	-	556268.OFAG_01166	3.3e-116	424.5	1MY2Z@1224; 2VIT4@28216; 472HT@75682; COG0745@1; COG0745@2		-
GMGC10.052_864_800.UNKNOWN	Blautia wexlerae	2	REC; HTH_ARAC	REC(start=3,end=117,evalue=2.33711274098184e-20,bitscore=82.9); HTH_ARAC(start=422,end=505,evalue=2.16061738574091e-19,bitscore=80.2)	3	Pfam:Response_reg; Pfam:HTH_AraC; Pfam:HTH_18	Pfam:Response_reg(start=5,end=118,evalue=2.6e-24,bitscore=83.6); Pfam:HTH_AraC(start=414,end=456,evalue=1e-08,bitscore=31.9); Pfam:HTH_18(start=428,end=507,evalue=1.5e-15,bitscore=54.1)	Psort location Cytoplasmic, score 9.98	-	1121115.AXVN01000098_gene2873	4.2e-92	345.5	1TQCS@1239; 248SC@186801; 3XZ1E@572511; COG2207@1; COG2207@2; COG4753@1; COG4753@2		-
GMGC10.203_294_211.UNKNOWN	Bilophila sp. 4_1_30	1	REC	REC(start=1,end=107,evalue=2.09737310252387e-22,bitscore=89.7)	1	Pfam:Response_reg	Pfam:Response_reg(start=1,end=107,evalue=3.4e-25,bitscore=85.1)	response regulator, receiver	-	1408428.JNJP01000051_gene3815	6.4e-35	153.3	1R5EN@1224; 2MH9G@213115; 2WMCQ@28221; 42NK9@68525; COG5002@1; COG5002@2		2.7.13.3	ko:K19616	ko02020; map02020	M00771	ko00000; ko00001; ko00002; ko01000; ko01001; ko02022
GMGC10.268_709_396.CLS_01740	Roseburia sp. CAG:45	1	REC	REC(start=2,end=112,evalue=1.18210745583671e-39,bitscore=147)	2	Pfam:Response_reg; Pfam:Trans_reg_C	Pfam:Response_reg(start=4,end=113,evalue=8e-30,bitscore=100.6); Pfam:Trans_reg_C(start=150,end=198,evalue=2.6e-12,bitscore=42.4)	Transcriptional regulatory protein, C terminal	-	457421.CBFG_02813	3.1e-75	288.1	1TP9M@1239; 247TK@186801; 268EC@186813; COG0745@1; COG0745@2		-
GMGC10.146_196_821.UNKNOWN	Bacteroides faecis MAJ27	1	REC	REC(start=85,end=197,evalue=1.1123792936246e-35,bitscore=133.8)	2	Pfam:HATPase_c; Pfam:Response_reg	Pfam:HATPase_c(start=1,end=38,evalue=2.1e-06,bitscore=25.3); Pfam:Response_reg(start=87,end=198,evalue=1.4e-26,bitscore=90.3)	PhoQ Sensor	-	1077285.AGDG01000010_gene2719	1.6e-132	478.8	2FM2N@200643; 4AMCC@815; 4NDXU@976; COG0642@1; COG0745@1; COG0745@2; COG2205@2; COG2207@1; COG2207@2; COG3292@1; COG3292@2		-
GMGC10.211_879_083.VANR	Sellimonas intestinalis	1	REC	REC(start=1,end=88,evalue=2.41367368912276e-13,bitscore=59.6)	1	Pfam:Response_reg	Pfam:Response_reg(start=1,end=89,evalue=3.2e-21,bitscore=72.6)	Transcriptional regulatory protein, C terminal	-	1232452.BAIB02000005_gene903	2.7e-39	167.9	1TT2Z@1239; 248PN@186801; 267JI@186813; COG0745@1; COG0745@2		-
GMGC10.265_276_027.UNKNOWN	[Clostridium] clostridioforme 90A7	0			3	Pfam:Response_reg; Pfam:GGDEF; Pfam:EAL	Pfam:Response_reg(start=1,end=65,evalue=9.4e-13,bitscore=44.9); Pfam:GGDEF(start=80,end=195,evalue=4.1e-19,bitscore=65); Pfam:EAL(start=245,end=313,evalue=1.8e-15,bitscore=51.5)	Psort location Cytoplasmic, score	cph2_1	411902.CLOBOL_03855	1.1e-111	409.8	1TP8V@1239; 21YMC@1506553; 247PX@186801; COG5001@1; COG5001@2		-
GMGC10.048_898_368.REGX3	Clostridium sp. CAG:167	1	REC	REC(start=3,end=113,evalue=1.43076423986842e-47,bitscore=173.3)	1	Pfam:Response_reg	Pfam:Response_reg(start=5,end=114,evalue=1.1e-32,bitscore=110.1)	Psort location Cytoplasmic, score 9.98	-	1121115.AXVN01000024_gene314	1.8e-58	231.9	1TPQG@1239; 248Z4@186801; 3XYMR@572511; COG0745@1; COG0745@2		-
GMGC10.308_729_801.CHEX-4	Eubacterium sp. CAG:86	1	REC	REC(start=110,end=222,evalue=2.44166369233228e-32,bitscore=122.7)	1	Pfam:Response_reg	Pfam:Response_reg(start=112,end=223,evalue=5.1e-29,bitscore=100.3)	cheY-homologous receiver domain	cheB	515620.EUBELI_20371	2e-70	272.3	1UJY4@1239; COG2201@1; COG2201@2		3.1.1.61,3.5.1.44	ko:K03412; ko:K03413; ko:K07719	ko02020; ko02030; map02020; map02030	M00506; M00518	ko00000; ko00001; ko00002; ko01000; ko02022; ko02035
GMGC10.051_044_901.UNKNOWN	Eisenbergiella tayi	2	REC; HTH_ARAC	REC(start=1,end=112,evalue=4.35321178088493e-29,bitscore=111.9); HTH_ARAC(start=419,end=502,evalue=1.34791039203321e-29,bitscore=114.1)	3	Pfam:Response_reg; Pfam:HTH_AraC; Pfam:HTH_18	Pfam:Response_reg(start=1,end=113,evalue=7.7e-28,bitscore=95); Pfam:HTH_AraC(start=412,end=453,evalue=5.4e-11,bitscore=39.1); Pfam:HTH_18(start=425,end=504,evalue=1.7e-22,bitscore=76.3)	Helix-turn-helix domain	-	658086.HMPREF0994_04737	1.6e-280	971.5	1TT52@1239; 249A9@186801; 27JVT@186928; COG2207@1; COG2207@2; COG4753@1; COG4753@2		-	ko:K07720	ko02020; map02020	M00519	ko00000; ko00001; ko00002; ko02022
GMGC10.210_854_447.UNKNOWN	Firmicutes bacterium CAG:124	2	REC; HTH_ARAC	REC(start=2,end=116,evalue=3.50591883904433e-33,bitscore=125.5); HTH_ARAC(start=161,end=244,evalue=1.59613290523268e-31,bitscore=120.5)	4	Pfam:Response_reg; Pfam:HTH_AraC; Pfam:HTH_18; Pfam:HTH_AraC	Pfam:Response_reg(start=4,end=117,evalue=2.4e-27,bitscore=93.1); Pfam:HTH_AraC(start=158,end=195,evalue=3e-08,bitscore=29.6); Pfam:HTH_18(start=167,end=246,evalue=5.7e-23,bitscore=77.1); Pfam:HTH_AraC(start=206,end=245,evalue=4.8e-10,bitscore=35.3)	helix_turn_helix, arabinose operon control protein	-	1235797.C816_00044	1.3e-86	326.2	1URF2@1239; 24BBP@186801; 2N7HJ@216572; COG2207@1; COG2207@2; COG4753@1; COG4753@2		-	ko:K07720	ko02020; map02020	M00519	ko00000; ko00001; ko00002; ko02022
GMGC10.050_974_269.PHOP	Clostridium phoceensis	2	REC; Trans_reg_C	REC(start=2,end=112,evalue=2.51702700733276e-34,bitscore=129.3); Trans_reg_C(start=145,end=219,evalue=9.47831493639453e-21,bitscore=90.5)	2	Pfam:Response_reg; Pfam:Trans_reg_C	Pfam:Response_reg(start=4,end=113,evalue=2e-25,bitscore=88); Pfam:Trans_reg_C(start=145,end=219,evalue=4.3e-22,bitscore=76.4)	Transcriptional regulatory protein, C terminal	-	1298920.KI911353_gene1342	4.9e-77	294.3	1TSWT@1239; 21Z9U@1506553; 248B6@186801; COG0745@1; COG0745@2		-
GMGC10.300_403_048.UNKNOWN	Blautia sp. KLE 1732	1	REC	REC(start=9,end=115,evalue=1.75940405602274e-15,bitscore=66.7)	1	Pfam:Response_reg	Pfam:Response_reg(start=9,end=117,evalue=1.8e-26,bitscore=89.5)	helix_turn_helix, arabinose operon control protein	-	33035.JPJF01000134_gene4530	1.2e-42	179.1	1UUVK@1239; 25KDA@186801; 3Y1S9@572511; COG2207@1; COG2207@2; COG4753@1; COG4753@2		-
GMGC10.293_452_287.UNKNOWN	Hespellia stercorisuis DSM 15480	0			2	Pfam:Response_reg; Pfam:GGDEF	Pfam:Response_reg(start=1,end=64,evalue=9e-17,bitscore=58.5); Pfam:GGDEF(start=82,end=165,evalue=4e-13,bitscore=44.2)	Putative diguanylate phosphodiesterase	cph2_1	1410617.JHXH01000012_gene692	6.6e-39	167.2	1TP8V@1239; 247PX@186801; 3WH9N@541000; COG2199@1; COG3706@2; COG5001@1; COG5001@2		3.1.3.3	ko:K07315			ko00000; ko01000; ko03021
GMGC10.292_951_710.TODK	Bacteroides fluxus YIT 12057	1	REC	REC(start=1,end=109,evalue=8.63258477837634e-33,bitscore=124.2)	1	Pfam:Response_reg	Pfam:Response_reg(start=1,end=110,evalue=1.2e-25,bitscore=87.1)	ATPase histidine kinase DNA gyrase B HSP90 domain protein	-	763034.HMPREF9446_01824	1.7e-57	228.8	2FWSR@200643; 4AV24@815; 4P0IA@976; COG0745@1; COG0745@2; COG3292@1; COG3292@2; COG5002@1; COG5002@2		-
GMGC10.269_428_447.UNKNOWN	Blautia producta	2	REC; HTH_ARAC	REC(start=6,end=120,evalue=1.18427843094727e-30,bitscore=117.1); HTH_ARAC(start=272,end=355,evalue=6.34201063192453e-26,bitscore=101.9)	3	Pfam:Response_reg; Pfam:HTH_18; Pfam:HTH_AraC	Pfam:Response_reg(start=8,end=121,evalue=5.1e-29,bitscore=97.8); Pfam:HTH_18(start=278,end=357,evalue=2.8e-17,bitscore=59); Pfam:HTH_AraC(start=317,end=356,evalue=5.6e-08,bitscore=28.8)	Psort location Cytoplasmic, score 9.98	-	33035.JPJF01000042_gene420	6e-186	656.8	1V2PT@1239; 24H78@186801; 3Y1TI@572511; COG2207@1; COG2207@2; COG4753@1; COG4753@2		-	ko:K07720	ko02020; map02020	M00519	ko00000; ko00001; ko00002; ko02022
GMGC10.017_633_184.CMK7	Coprococcus catus GD/7	2	REC; Trans_reg_C	REC(start=2,end=112,evalue=1.33740191436025e-38,bitscore=143.5); Trans_reg_C(start=151,end=227,evalue=1.89566298621745e-20,bitscore=89.5)	2	Pfam:Response_reg; Pfam:Trans_reg_C	Pfam:Response_reg(start=4,end=113,evalue=5.3e-25,bitscore=93); Pfam:Trans_reg_C(start=151,end=227,evalue=1.7e-23,bitscore=86.1)	response regulator receiver	-	1123075.AUDP01000029_gene2210	4.8e-112	410.6	1TPRU@1239; 24843@186801; 3WI51@541000; COG0745@1; COG0745@2		-
GMGC10.291_300_704.UNKNOWN	Clostridiales bacterium S5-A14a	2	REC; Trans_reg_C	REC(start=4,end=115,evalue=2.93020514520221e-44,bitscore=162.3); Trans_reg_C(start=155,end=232,evalue=9.33533956824262e-20,bitscore=87.2)	2	Pfam:Response_reg; Pfam:Trans_reg_C	Pfam:Response_reg(start=6,end=116,evalue=2e-31,bitscore=107.5); Pfam:Trans_reg_C(start=155,end=232,evalue=1.7e-21,bitscore=74.6)	COG0745 Response regulators consisting of a CheY-like receiver domain and a winged-helix DNA-binding	-	883109.HMPREF0380_00378	3.3e-76	291.6	1TQRS@1239; 24FGG@186801; COG0745@1; COG0745@2		-
GMGC10.211_737_772.UNKNOWN	Bacteroides sp. 1_1_30	2	REC; HTH_ARAC	REC(start=1,end=106,evalue=1.16641421712916e-29,bitscore=113.8); HTH_ARAC(start=156,end=240,evalue=2.71887947457083e-25,bitscore=99.8)	3	Pfam:Response_reg; Pfam:HTH_18; Pfam:HTH_AraC	Pfam:Response_reg(start=1,end=107,evalue=1.3e-25,bitscore=87.7); Pfam:HTH_18(start=162,end=242,evalue=2.9e-21,bitscore=71.5); Pfam:HTH_AraC(start=201,end=241,evalue=9.9e-13,bitscore=43.7)	Y_Y_Y domain	-	742727.HMPREF9447_02695	1.5e-127	462.2	2FWSR@200643; 4APSW@815; 4P0IA@976; COG0745@1; COG0745@2; COG3292@1; COG3292@2; COG5002@1; COG5002@2		-
GMGC10.302_031_552.CPXR	Haemophilus sp. HMSC073C03	2	REC; Trans_reg_C	REC(start=2,end=111,evalue=1.11034012133469e-44,bitscore=163.7); Trans_reg_C(start=156,end=232,evalue=4.92722175739743e-19,bitscore=84.8)	2	Pfam:Response_reg; Pfam:Trans_reg_C	Pfam:Response_reg(start=4,end=112,evalue=4.3e-27,bitscore=93.4); Pfam:Trans_reg_C(start=156,end=232,evalue=2.8e-19,bitscore=67.2)	Transcriptional regulatory protein, C terminal	-	862965.PARA_10400	6.8e-122	443.4	1MVCB@1224; 1RXE4@1236; 1Y9QT@135625; COG0745@1; COG0745@2		-
GMGC10.206_071_850.UNKNOWN	Clostridium sp. L2-50	2	REC; Trans_reg_C	REC(start=36,end=147,evalue=2.47451446747257e-42,bitscore=155.9); Trans_reg_C(start=186,end=263,evalue=7.69878402179885e-21,bitscore=90.8)	2	Pfam:Response_reg; Pfam:Trans_reg_C	Pfam:Response_reg(start=38,end=148,evalue=8.8e-32,bitscore=106.8); Pfam:Trans_reg_C(start=185,end=263,evalue=5.7e-24,bitscore=79.2)	Transcriptional regulatory protein, C terminal	-	411489.CLOL250_01755	5.5e-136	490.3	1TQRS@1239; 24FGG@186801; 36WG5@31979; COG0745@1; COG0745@2		-
GMGC10.209_678_602.RESD	Firmicutes bacterium CAG:110	2	REC; Trans_reg_C	REC(start=1,end=107,evalue=9.91623593318285e-33,bitscore=124); Trans_reg_C(start=139,end=214,evalue=1.70433131840358e-13,bitscore=66.4)	2	Pfam:Response_reg; Pfam:Trans_reg_C	Pfam:Response_reg(start=1,end=108,evalue=3.4e-29,bitscore=99.6); Pfam:Trans_reg_C(start=140,end=214,evalue=3e-18,bitscore=62.9)	Psort location Cytoplasmic, score 9.97	-	1232446.BAIE02000058_gene3301	4e-92	344.4	1TSWT@1239; 248B6@186801; 268SY@186813; COG0745@1; COG0745@2		-
GMGC10.047_592_652.UNKNOWN	Eubacterium sp. CAG:156	0			0			Psort location Cytoplasmic, score	-	411463.EUBVEN_02604	1.5e-222	778.9	1TQCS@1239; 248SC@186801; 25XBG@186806; COG2207@1; COG2207@2; COG4753@1; COG4753@2		-
GMGC10.208_832_544.UNKNOWN	Holdemanella biformis DSM 3989	3	HisKA; HATPase_c; REC	HisKA(start=391,end=456,evalue=4.14553990724598e-20,bitscore=82); HATPase_c(start=502,end=620,evalue=1.8011431994616e-29,bitscore=113.1); REC(start=641,end=759,evalue=3.64504443873375e-31,bitscore=118.8)	3	Pfam:HisKA; Pfam:HATPase_c; Pfam:Response_reg	Pfam:HisKA(start=391,end=456,evalue=1.7e-16,bitscore=58.9); Pfam:HATPase_c(start=502,end=620,evalue=4e-22,bitscore=78.4); Pfam:Response_reg(start=643,end=760,evalue=4.1e-24,bitscore=83.3)	ATPase histidine kinase DNA gyrase B HSP90 domain protein	-	518637.EUBIFOR_00209	2.4e-240	838.6	1UKVS@1239; 3VUVB@526524; COG0642@1; COG0642@2		-
GMGC10.210_469_474.UNKNOWN	Roseburia sp. CAG:303	1	REC	REC(start=36,end=137,evalue=1.00865983945523e-24,bitscore=97.4)	1	Pfam:Response_reg	Pfam:Response_reg(start=38,end=137,evalue=1.3e-26,bitscore=90.5)	Transcriptional regulatory protein, C terminal	-	357809.Cphy_0358	7.5e-28	130.2	1UVA6@1239; 222XH@1506553; 25M0M@186801; COG0745@1; COG0745@2		-
GMGC10.204_383_915.RESD	[Clostridium] saccharogumia DSM 17460	1	REC	REC(start=3,end=113,evalue=2.0407133885837e-43,bitscore=159.5)	2	Pfam:Response_reg; Pfam:Trans_reg_C	Pfam:Response_reg(start=5,end=114,evalue=2.2e-33,bitscore=112); Pfam:Trans_reg_C(start=146,end=198,evalue=3.9e-15,bitscore=51.4)	Transcriptional regulatory protein, C terminal	-	1121333.JMLH01000007_gene868	3.6e-108	397.5	1TPZ0@1239; 3VP3Q@526524; COG0745@1; COG0745@2		-
GMGC10.268_626_088.UNKNOWN	Emergencia timonensis	9	PAS; PAC; PAS; PAC; PAC; HisKA; HATPase_c; REC; REC	PAS(start=33,end=103,evalue=5.0276594651677,bitscore=12.6); PAC(start=109,end=152,evalue=248.485322076216,bitscore=1.6); PAS(start=161,end=236,evalue=61.2844317777822,bitscore=4.4); PAC(start=242,end=283,evalue=10.1202484662437,bitscore=12); PAC(start=506,end=548,evalue=28.8203925757739,bitscore=8.6); HisKA(start=702,end=768,evalue=6.00338301513421e-17,bitscore=71.5); HATPase_c(start=815,end=931,…	7	Pfam:PAS_9; Pfam:PAS_3; Pfam:PAS_9; Pfam:HisKA; Pfam:HATPase_c; Pfam:Response_reg; Pfam:Response_reg	Pfam:PAS_9(start=45,end=151,evalue=0.00062,bitscore=18.2); Pfam:PAS_3(start=57,end=136,evalue=1.8e-08,bitscore=32.8); Pfam:PAS_9(start=175,end=282,evalue=5.1e-05,bitscore=21.7); Pfam:HisKA(start=702,end=768,evalue=3.7e-13,bitscore=48.3); Pfam:HATPase_c(start=815,end=931,evalue=2.9e-27,bitscore=94.7); Pfam:Response_reg(start=952,end=1068,evalue=5.7e-22,bitscore=76.9); Pfam:Response_reg(start=1093,…	His Kinase A (phosphoacceptor) domain	-	1007096.BAGW01000013_gene2606	6.4e-264	917.5	1TQMV@1239; 247SE@186801; 2N7PW@216572; COG0642@1; COG0784@1; COG0784@2; COG2205@2		-
GMGC10.292_218_247.UNKNOWN	Roseburia sp. CAG:45	1	REC	REC(start=3,end=116,evalue=1.55980013901081e-39,bitscore=146.6)	1	Pfam:Response_reg	Pfam:Response_reg(start=5,end=117,evalue=1.3e-29,bitscore=100.7)	response regulator receiver	-	180332.JTGN01000013_gene939	1.1e-33	149.4	1TP9M@1239; 247TK@186801; COG0745@1; COG0745@2		-
GMGC10.047_969_794.UNKNOWN	[Clostridium] clostridioforme 90A7	2	REC; HTH_ARAC	REC(start=12,end=126,evalue=9.05192111519908e-27,bitscore=104.2); HTH_ARAC(start=463,end=546,evalue=3.14411216720286e-30,bitscore=116.2)	4	Pfam:Response_reg; Pfam:HTH_AraC; Pfam:HTH_18; Pfam:HTH_AraC	Pfam:Response_reg(start=14,end=127,evalue=5e-27,bitscore=92.1); Pfam:HTH_AraC(start=456,end=497,evalue=3.2e-07,bitscore=26.9); Pfam:HTH_18(start=469,end=548,evalue=3.6e-21,bitscore=71.9); Pfam:HTH_AraC(start=508,end=547,evalue=2.9e-09,bitscore=33.4)	helix_turn_helix, arabinose operon control protein	-	1209989.TepiRe1_0520	3.1e-117	429.1	1TV2J@1239; 249HW@186801; 42J1B@68295; COG2207@1; COG2207@2; COG4753@1; COG4753@2		-	ko:K07720	ko02020; map02020	M00519	ko00000; ko00001; ko00002; ko02022
GMGC10.206_181_190.UNKNOWN	Bacteroides massiliensis B84634 = Timone 84634 = DSM 17679 = JCM 13223	1	REC	REC(start=1,end=76,evalue=0.0832219664557327,bitscore=4.2)	2	Pfam:Response_reg; Pfam:HTH_18	Pfam:Response_reg(start=1,end=77,evalue=6.6e-17,bitscore=58.9); Pfam:HTH_18(start=133,end=189,evalue=6.8e-12,bitscore=40.3)	ATPase histidine kinase DNA gyrase B HSP90 domain protein	-	1121098.HMPREF1534_03147	6.1e-97	360.1	2FWSR@200643; 4AV24@815; 4P0IA@976; COG0745@1; COG0745@2; COG3292@1; COG3292@2; COG5002@1; COG5002@2		-
GMGC10.207_405_164.UNKNOWN	Faecalibacterium prausnitzii	1	REC	REC(start=1,end=82,evalue=0.00201965262785044,bitscore=25.4)	1	Pfam:Response_reg	Pfam:Response_reg(start=1,end=83,evalue=2.4e-19,bitscore=66.8)	PhoQ Sensor	-	718252.FP2_15700	3.7e-34	150.6	1TQMV@1239; 247SE@186801; 3WGVD@541000; COG0642@1; COG0745@1; COG0745@2; COG0784@1; COG0784@2; COG2205@2		-
GMGC10.263_821_598.FLCA	Acidovorax sp. 12322-1	2	REC; HTH_LUXR	REC(start=4,end=118,evalue=5.12994385750248e-17,bitscore=71.8); HTH_LUXR(start=146,end=203,evalue=5.55830980236135e-20,bitscore=82.2)	3	Pfam:Response_reg; Pfam:Sigma70_r4_2; Pfam:GerE	Pfam:Response_reg(start=6,end=119,evalue=1.7e-18,bitscore=65.5); Pfam:Sigma70_r4_2(start=139,end=191,evalue=2.3e-08,bitscore=30.6); Pfam:GerE(start=147,end=203,evalue=7.9e-19,bitscore=64.3)	response regulator	MA20_19670	1219031.BBJR01000052_gene1527	2.1e-101	375.2	1P4TD@1224; 2VMX4@28216; 4AC4K@80864; COG2197@1; COG2197@2	GO:0003674; GO:0003676; GO:0003677; GO:0005488; GO:0006355; GO:0008150; GO:0009889; GO:0010468; GO:0010556; GO:0019219; GO:0019222; GO:0031323; GO:0031326; GO:0050789; GO:0050794; GO:0051171; GO:0051252; GO:0060255; GO:0065007; GO:0080090; GO:0097159; GO:1901363; GO:1903506; GO:2000112; GO:2001141	-
GMGC10.203_638_646.CMK7	Coprococcus catus GD/7	2	REC; Trans_reg_C	REC(start=4,end=114,evalue=1.33740191436025e-38,bitscore=143.5); Trans_reg_C(start=153,end=229,evalue=1.89566298621745e-20,bitscore=89.5)	2	Pfam:Response_reg; Pfam:Trans_reg_C	Pfam:Response_reg(start=6,end=115,evalue=7.7e-27,bitscore=93); Pfam:Trans_reg_C(start=153,end=229,evalue=6.2e-25,bitscore=86)	response regulator receiver	-	1123075.AUDP01000029_gene2210	4.8e-112	410.6	1TPRU@1239; 24843@186801; 3WI51@541000; COG0745@1; COG0745@2		-
GMGC10.211_662_148.CMK7	Coprococcus catus GD/7	2	REC; Trans_reg_C	REC(start=4,end=114,evalue=1.33740191436025e-38,bitscore=143.5); Trans_reg_C(start=153,end=229,evalue=1.89566298621745e-20,bitscore=89.5)	2	Pfam:Response_reg; Pfam:Trans_reg_C	Pfam:Response_reg(start=6,end=115,evalue=7.7e-27,bitscore=93); Pfam:Trans_reg_C(start=153,end=229,evalue=6.2e-25,bitscore=86)	response regulator receiver	-	1123075.AUDP01000029_gene2210	4.8e-112	410.6	1TPRU@1239; 24843@186801; 3WI51@541000; COG0745@1; COG0745@2		-
GMGC10.263_988_899.UNKNOWN	Lachnospiraceae bacterium G11	1	REC	REC(start=23,end=130,evalue=9.98272085613047e-38,bitscore=140.6)	2	Pfam:Response_reg; Pfam:Trans_reg_C	Pfam:Response_reg(start=25,end=131,evalue=4.2e-24,bitscore=82.4); Pfam:Trans_reg_C(start=164,end=203,evalue=9.9e-06,bitscore=21.5)	Transcriptional regulatory protein, C terminal	-	877424.ATWC01000003_gene1711	3.5e-50	204.9	1TT5H@1239; 24934@186801; 27K21@186928; COG0745@1; COG0745@2		-
GMGC10.056_207_682.CHEY	[Eubacterium] eligens	1	REC	REC(start=1,end=107,evalue=4.55630555607101e-32,bitscore=121.8)	1	Pfam:Response_reg	Pfam:Response_reg(start=1,end=108,evalue=1.5e-31,bitscore=109.4)	response regulator receiver	cheY	1282887.AUJG01000007_gene2387	5.1e-51	206.8	1UHXE@1239; 25E6A@186801; COG2204@1; COG2204@2		-	ko:K03413	ko02020; ko02030; map02020; map02030	M00506	ko00000; ko00001; ko00002; ko02022; ko02035
GMGC10.202_866_808.UNKNOWN	Agathobaculum desmolans ATCC 43058	2	REC; Trans_reg_C	REC(start=4,end=114,evalue=8.03972121643804e-42,bitscore=154.2); Trans_reg_C(start=152,end=229,evalue=4.48951218971612e-22,bitscore=94.9)	2	Pfam:Response_reg; Pfam:Trans_reg_C	Pfam:Response_reg(start=6,end=115,evalue=3.3e-30,bitscore=103.5); Pfam:Trans_reg_C(start=152,end=229,evalue=6.6e-24,bitscore=82.1)	COG0745 Response regulators consisting of a CheY-like receiver domain and a winged-helix DNA-binding domain	-	1408437.JNJN01000004_gene2026	3.8e-96	357.8	1TP9M@1239; 247TK@186801; 25VMJ@186806; COG0745@1; COG0745@2		-
GMGC10.179_185_534.RESD	Mycoplasma sp. CAG:776	2	REC; Trans_reg_C	REC(start=4,end=114,evalue=2.55089174001469e-44,bitscore=162.5); Trans_reg_C(start=146,end=219,evalue=5.23607874522874e-23,bitscore=98)	2	Pfam:Response_reg; Pfam:Trans_reg_C	Pfam:Response_reg(start=6,end=115,evalue=2.7e-31,bitscore=107.6); Pfam:Trans_reg_C(start=146,end=219,evalue=2.5e-25,bitscore=87.6)	response regulator receiver	-	1160721.RBI_I01608	2.3e-74	285.4	1TPZ0@1239; 2484X@186801; 3WGIQ@541000; COG0745@1; COG0745@2		-
GMGC10.211_576_568.UNKNOWN	Dorea sp. CAG:105	2	HATPase_c; REC	HATPase_c(start=1,end=59,evalue=5.14840234430873,bitscore=-9.9); REC(start=84,end=202,evalue=3.0988237377955e-34,bitscore=129)	2	Pfam:HATPase_c; Pfam:Response_reg	Pfam:HATPase_c(start=1,end=59,evalue=2.6e-13,bitscore=47.4); Pfam:Response_reg(start=86,end=203,evalue=2.1e-26,bitscore=89.7)	diguanylate cyclase	-	457412.RSAG_01683	1.8e-62	245.7	1TQMV@1239; 247SE@186801; 3WSRP@541000; COG0642@1; COG0784@1; COG0784@2; COG2199@1; COG2199@2; COG2205@2		2.7.7.65	ko:K21021	ko02025; map02025		ko00000; ko00001; ko01000
GMGC10.204_477_589.UNKNOWN	Bacteroides sp. 14(A)	2	REC; HTH_ARAC	REC(start=41,end=153,evalue=1.17423461993859e-34,bitscore=130.4); HTH_ARAC(start=203,end=287,evalue=2.66003202338397e-19,bitscore=79.9)	3	Pfam:Response_reg; Pfam:HTH_18; Pfam:HTH_AraC	Pfam:Response_reg(start=43,end=154,evalue=1.5e-25,bitscore=86.2); Pfam:HTH_18(start=209,end=289,evalue=2.2e-16,bitscore=56.5); Pfam:HTH_AraC(start=248,end=288,evalue=3e-10,bitscore=36.4)	PhoQ Sensor	-	1268240.ATFI01000001_gene2966	9.2e-160	569.7	2FM2N@200643; 4AMCC@815; 4NDXU@976; COG0642@1; COG0745@1; COG0745@2; COG2205@2; COG3292@1; COG3292@2		-
GMGC10.050_655_423.UNKNOWN	Bacteroides sp. CAG:633	2	REC; HTH_ARAC	REC(start=1,end=78,evalue=0.0146582311395862,bitscore=14.1); HTH_ARAC(start=128,end=212,evalue=6.20474409820023e-20,bitscore=82)	3	Pfam:Response_reg; Pfam:HTH_18; Pfam:HTH_AraC	Pfam:Response_reg(start=1,end=79,evalue=7.2e-17,bitscore=60.5); Pfam:HTH_18(start=134,end=214,evalue=1.2e-17,bitscore=59.2); Pfam:HTH_AraC(start=173,end=213,evalue=2.1e-09,bitscore=32.5)	PhoQ Sensor	-	411479.BACUNI_01018	1.1e-108	399.4	2FM2N@200643; 4AMCC@815; 4NDXU@976; COG0642@1; COG0745@1; COG0745@2; COG2205@2; COG3292@1; COG3292@2		-
GMGC10.297_926_431.UNKNOWN	[Clostridium] citroniae	0			0			COG COG0745 Response regulators consisting of a CheY-like receiver domain and a winged-helix DNA-binding domain	-	742733.HMPREF9469_03308	2e-126	458.4	1TT12@1239; 21XX7@1506553; 24AB1@186801; COG0745@1; COG0745@2		-
GMGC10.056_304_800.UNKNOWN	[Eubacterium] hallii	1	REC	REC(start=1,end=103,evalue=3.98107691432322e-14,bitscore=62.2)	1	Pfam:Response_reg	Pfam:Response_reg(start=1,end=104,evalue=1.1e-19,bitscore=67.7)	PhoQ Sensor	-	411469.EUBHAL_03110	4.5e-88	331.6	1TQMV@1239; 247SE@186801; 25UR7@186806; COG0642@1; COG2205@2		-
GMGC10.046_794_073.UNKNOWN	Blautia obeum A2-162	1	REC	REC(start=55,end=173,evalue=2.98054652112535e-36,bitscore=135.7)	1	Pfam:Response_reg	Pfam:Response_reg(start=57,end=174,evalue=5.9e-27,bitscore=91.2)	Histidine kinase	-	1280698.AUJS01000024_gene1495	1.4e-82	312.4	1TSDF@1239; 250SJ@186801; COG0642@1; COG0642@2; COG0784@1; COG0784@2		-
GMGC10.208_373_052.CHEY	Lachnospiraceae bacterium 3-2	1	REC	REC(start=2,end=114,evalue=6.89340786480879e-41,bitscore=151.1)	1	Pfam:Response_reg	Pfam:Response_reg(start=4,end=115,evalue=2.2e-34,bitscore=116.2)	cheY-homologous receiver domain	cheY	1235799.C818_02181	1.5e-48	198.7	1UHXE@1239; 25E6A@186801; 27MNF@186928; COG2204@1; COG2204@2		-	ko:K03413; ko:K10943	ko02020; ko02030; ko05111; map02020; map02030; map05111	M00506; M00515	ko00000; ko00001; ko00002; ko02022; ko02035
GMGC10.051_233_990.UNKNOWN	[Clostridium] bolteae 90B8	2	REC; HTH_ARAC	REC(start=1,end=114,evalue=4.22287052123574e-27,bitscore=105.3); HTH_ARAC(start=154,end=237,evalue=2.82159100636238e-32,bitscore=123)	4	Pfam:Response_reg; Pfam:HTH_AraC; Pfam:HTH_18; Pfam:HTH_AraC	Pfam:Response_reg(start=3,end=115,evalue=2e-27,bitscore=94); Pfam:HTH_AraC(start=147,end=187,evalue=2.1e-09,bitscore=32.8); Pfam:HTH_18(start=160,end=239,evalue=3.9e-23,bitscore=77.1); Pfam:HTH_AraC(start=203,end=238,evalue=6.4e-13,bitscore=44)	helix_turn_helix, arabinose operon control protein	-	457421.CBFG_01422	4.6e-73	281.2	1URF2@1239; 24CGG@186801; COG2207@1; COG2207@2; COG4753@1; COG4753@2		-
GMGC10.038_211_762.UNKNOWN	Streptococcus mitis	2	REC; Trans_reg_C	REC(start=2,end=111,evalue=9.03532747055429e-36,bitscore=134.1); Trans_reg_C(start=152,end=228,evalue=9.47831493639453e-21,bitscore=90.5)	2	Pfam:Response_reg; Pfam:Trans_reg_C	Pfam:Response_reg(start=4,end=112,evalue=4.5e-23,bitscore=86.8); Pfam:Trans_reg_C(start=152,end=228,evalue=1.1e-19,bitscore=73.9)	Transcriptional regulatory protein, C terminal	-	585204.SMSK597_0850	9.4e-124	449.5	1V3CK@1239; 2TNWZ@28037; 4HGRN@91061; COG0745@1; COG0745@2		-
GMGC10.299_837_548.NTRX	Sutterella wadsworthensis 2_1_59BFAA	1	REC	REC(start=2,end=114,evalue=3.87352967875126e-35,bitscore=132)	1	Pfam:Response_reg	Pfam:Response_reg(start=4,end=115,evalue=6.7e-30,bitscore=100.7)	Response regulator receiver domain	-	742823.HMPREF9465_00629	6.5e-113	413.7	1MU0N@1224; 2VKD8@28216; 4PR4S@995019; COG2204@1; COG2204@2		-
GMGC10.210_427_230.CLS_01740	Clostridium sp. CAG:356	2	REC; Trans_reg_C	REC(start=1,end=98,evalue=1.23127422704779e-28,bitscore=110.4); Trans_reg_C(start=137,end=213,evalue=2.7219311966385e-21,bitscore=92.3)	2	Pfam:Response_reg; Pfam:Trans_reg_C	Pfam:Response_reg(start=1,end=99,evalue=2.3e-27,bitscore=93.7); Pfam:Trans_reg_C(start=137,end=213,evalue=1.2e-25,bitscore=86.1)	COG0745 Response regulators consisting of a CheY-like receiver domain and a winged-helix DNA-binding domain	-	1235790.C805_00168	2e-75	288.9	1TP9M@1239; 247TK@186801; 25VMJ@186806; COG0745@1; COG0745@2		-
GMGC10.048_595_455.UNKNOWN	Marvinbryantia formatexigens DSM 14469	2	REC; Trans_reg_C	REC(start=1,end=107,evalue=2.26298028133407e-27,bitscore=106.2); Trans_reg_C(start=140,end=214,evalue=6.30684382474829e-17,bitscore=77.8)	2	Pfam:Response_reg; Pfam:Trans_reg_C	Pfam:Response_reg(start=1,end=108,evalue=1.5e-22,bitscore=78.2); Pfam:Trans_reg_C(start=140,end=214,evalue=4.6e-21,bitscore=72)	Response regulators consisting of a CheY-like receiver domain and a winged-helix DNA-binding domain	-	478749.BRYFOR_09598	1.2e-115	422.5	1TSWT@1239; 248B6@186801; COG0745@1; COG0745@2		-
GMGC10.208_826_244.VANR	Lactobacillus camelliae DSM 22697 = JCM 13995	2	REC; Trans_reg_C	REC(start=1,end=112,evalue=2.57271078205728e-40,bitscore=149.2); Trans_reg_C(start=150,end=226,evalue=1.92469600760517e-21,bitscore=92.8)	2	Pfam:Response_reg; Pfam:Trans_reg_C	Pfam:Response_reg(start=3,end=113,evalue=1.4e-25,bitscore=89.3); Pfam:Trans_reg_C(start=150,end=226,evalue=5.1e-24,bitscore=83.5)	response regulator	-	568703.LGG_00252	3.6e-112	411	1TP9M@1239; 3F3Y0@33958; 4HB3T@91061; COG0745@1; COG0745@2		-
GMGC10.306_954_636.UNKNOWN	Tannerella sp. CAG:118	2	HATPase_c; REC	HATPase_c(start=1,end=65,evalue=0.049111893716048,bitscore=14.3); REC(start=111,end=223,evalue=2.69768275079538e-34,bitscore=129.2)	2	Pfam:HATPase_c; Pfam:Response_reg	Pfam:HATPase_c(start=1,end=65,evalue=4.3e-17,bitscore=59.9); Pfam:Response_reg(start=113,end=224,evalue=2.1e-27,bitscore=92.3)	PhoQ Sensor	adiA	997353.HMPREF9144_0662	2.1e-50	206.1	2FM2N@200643; 4NDXU@976; COG0642@1; COG1879@1; COG1879@2; COG2199@1; COG2205@2; COG3706@2		2.7.7.65,4.1.1.19	ko:K01584; ko:K10439; ko:K20955	ko00330; ko01100; ko02010; ko02030; ko05111; map00330; map01100; map02010; map02030; map05111	M00133; M00212	ko00000; ko00001; ko00002; ko01000; ko02000
GMGC10.261_183_138.REGX3	Firmicutes bacterium CAG:65	1	REC	REC(start=5,end=115,evalue=4.98221045482408e-47,bitscore=171.5)	1	Pfam:Response_reg	Pfam:Response_reg(start=7,end=116,evalue=4.7e-32,bitscore=107.8)	PFAM response regulator receiver	-	1469948.JPNB01000001_gene649	1.2e-63	249.2	1TPQG@1239; 248Z4@186801; 36W97@31979; COG0745@1; COG0745@2		-
GMGC10.053_739_505.PHOP	Coprococcus catus GD/7	2	REC; Trans_reg_C	REC(start=21,end=132,evalue=1.84704290595033e-41,bitscore=153); Trans_reg_C(start=165,end=240,evalue=1.49365432757336e-18,bitscore=83.2)	2	Pfam:Response_reg; Pfam:Trans_reg_C	Pfam:Response_reg(start=23,end=133,evalue=2.3e-31,bitscore=106.7); Pfam:Trans_reg_C(start=165,end=240,evalue=3.6e-19,bitscore=65.9)	COG COG0745 Response regulators consisting of a CheY-like receiver domain and a winged-helix DNA-binding domain	-	411470.RUMGNA_00472	9.1e-122	443	1TSRR@1239; 24AG3@186801; 3XZPI@572511; COG0745@1; COG0745@2		-
GMGC10.261_528_825.RPRY	Prevotella bryantii	2	REC; Trans_reg_C	REC(start=5,end=121,evalue=1.21047802799878e-36,bitscore=137); Trans_reg_C(start=156,end=231,evalue=8.3777259736016e-22,bitscore=94)	2	Pfam:Response_reg; Pfam:Trans_reg_C	Pfam:Response_reg(start=7,end=122,evalue=3.8e-26,bitscore=90.5); Pfam:Trans_reg_C(start=154,end=231,evalue=1.2e-25,bitscore=88)	COG0745 Response regulators consisting of a CheY-like receiver domain and a winged-helix DNA-binding domain	-	1122978.AUFP01000004_gene1802	1.9e-76	292.4	2FMWQ@200643; 4NE77@976; COG0745@1; COG0745@2		-
GMGC10.292_252_041.SPAR	Faecalibacterium prausnitzii A2-165	1	REC	REC(start=2,end=111,evalue=3.2433955719315e-37,bitscore=138.9)	1	Pfam:Response_reg	Pfam:Response_reg(start=4,end=112,evalue=2.5e-26,bitscore=89)	Transcriptional regulatory protein, C terminal	-	411483.FAEPRAA2165_02972	2.5e-56	224.6	1TQ0D@1239; 248WX@186801; 3WIJ0@541000; COG0745@1; COG0745@2		-
GMGC10.051_579_560.UNKNOWN	Lachnospiraceae bacterium 28-4	2	REC; HDc	REC(start=13,end=127,evalue=3.67622231140006e-27,bitscore=105.5); HDc(start=183,end=331,evalue=7.63104925446262e-05,bitscore=31.5)	3	Pfam:Response_reg; Pfam:HD; Pfam:HD_5	Pfam:Response_reg(start=15,end=128,evalue=2.3e-24,bitscore=82.7); Pfam:HD(start=188,end=322,evalue=2.3e-19,bitscore=66.6); Pfam:HD_5(start=245,end=313,evalue=2.6e-14,bitscore=48.4)	HD domain	-	397287.C807_00946	3.8e-135	488	1UQJH@1239; 248UM@186801; 27IRU@186928; COG3437@1; COG3437@2		-	ko:K07814			ko00000; ko02022
GMGC10.052_959_192.CMK7	Roseburia sp. CAG:182	1	REC	REC(start=1,end=108,evalue=4.76887442311926e-35,bitscore=131.7)	1	Pfam:Response_reg	Pfam:Response_reg(start=1,end=109,evalue=1.2e-27,bitscore=93.3)	Transcriptional regulatory protein, C terminal	-	1235790.C805_00387	4.5e-59	233.8	1TPRU@1239; 24843@186801; 25VEM@186806; COG0745@1; COG0745@2		-
GMGC10.202_744_143.UNKNOWN	Eubacterium siraeum CAG:80	1	REC	REC(start=9,end=123,evalue=3.29911760764672e-29,bitscore=112.3)	1	Pfam:Response_reg	Pfam:Response_reg(start=11,end=124,evalue=2.4e-24,bitscore=82.4)	HD domain	-	1235797.C816_02358	2.4e-57	229.2	1UQJH@1239; 248UM@186801; 2N751@216572; COG2199@1; COG2199@2; COG3437@1; COG3437@2		-	ko:K07814			ko00000; ko02022
GMGC10.269_088_262.UNKNOWN	Clostridium perfringens C str. JGS1495	2	REC; HTH_ARAC	REC(start=2,end=115,evalue=3.73252548436325e-28,bitscore=108.8); HTH_ARAC(start=420,end=503,evalue=2.51528972953699e-29,bitscore=113.2)	3	Pfam:Response_reg; Pfam:HTH_18; Pfam:HTH_AraC	Pfam:Response_reg(start=4,end=115,evalue=1.7e-28,bitscore=97.1); Pfam:HTH_18(start=426,end=505,evalue=1.1e-21,bitscore=73.8); Pfam:HTH_AraC(start=465,end=502,evalue=1.4e-13,bitscore=47.4)	response regulator	-	195103.CPF_1111	4.9e-125	454.9	1TSBI@1239; 24E47@186801; 36GYA@31979; COG2207@1; COG2207@2; COG4753@1; COG4753@2		-	ko:K07720	ko02020; map02020	M00519	ko00000; ko00001; ko00002; ko02022
GMGC10.179_233_681.UNKNOWN	Clostridium sp. CL-2	2	REC; Trans_reg_C	REC(start=2,end=112,evalue=5.34960765145007e-38,bitscore=141.5); Trans_reg_C(start=150,end=227,evalue=3.17456451445671e-22,bitscore=95.4)	2	Pfam:Response_reg; Pfam:Trans_reg_C	Pfam:Response_reg(start=4,end=113,evalue=7.1e-25,bitscore=86.3); Pfam:Trans_reg_C(start=149,end=227,evalue=5.4e-25,bitscore=85.6)	response regulator	-	1499684.CCNP01000018_gene1055	4.9e-96	357.5	1TT12@1239; 24AB1@186801; 36HY7@31979; COG0745@1; COG0745@2		-
GMGC10.056_567_284.UNKNOWN	Bacteroides xylanisolvens CL03T12C04	1	REC	REC(start=80,end=191,evalue=2.61691034973359e-32,bitscore=122.6)	1	Pfam:Response_reg	Pfam:Response_reg(start=82,end=191,evalue=5.9e-27,bitscore=91.5)	cheY-homologous receiver domain	tmoS_6	411476.BACOVA_00787	7.8e-84	316.6	2FWSR@200643; 4AKDI@815; 4P0IA@976; COG0745@1; COG0745@2; COG2207@1; COG2207@2; COG3292@1; COG3292@2; COG4257@1; COG4257@2; COG5002@1; COG5002@2		-	ko:K21449			ko00000; ko02000
GMGC10.256_688_237.UNKNOWN	Blautia wexlerae	2	REC; EAL	REC(start=51,end=165,evalue=6.86007339806283e-27,bitscore=104.6); EAL(start=725,end=971,evalue=8.30947833244404e-81,bitscore=284)	3	Pfam:Response_reg; Pfam:GGDEF; Pfam:EAL	Pfam:Response_reg(start=53,end=166,evalue=2.8e-21,bitscore=74.7); Pfam:GGDEF(start=561,end=705,evalue=1.5e-16,bitscore=58); Pfam:EAL(start=730,end=966,evalue=8e-65,bitscore=215.7)	Putative diguanylate phosphodiesterase	cph2_1	1121115.AXVN01000028_gene221		1760.3	1TP8V@1239; 247PX@186801; 3XZE8@572511; COG5001@1; COG5001@2		-
GMGC10.300_316_351.UNKNOWN	Clostridium sp. Marseille-P2415	1	REC	REC(start=10,end=117,evalue=1.69225037696494e-17,bitscore=73.4)	1	Pfam:Response_reg	Pfam:Response_reg(start=20,end=118,evalue=1e-21,bitscore=74)	helix_turn_helix, arabinose operon control protein	rr09	1449050.JNLE01000005_gene4686	4.7e-46	191.8	1TSRP@1239; 24CRG@186801; 36FYS@31979; COG2207@1; COG2207@2; COG4753@1; COG4753@2		-	ko:K07720	ko02020; map02020	M00519	ko00000; ko00001; ko00002; ko02022
GMGC10.049_385_227.UNKNOWN	Prevotella sp. CAG:924	3	HisKA; HATPase_c; REC	HisKA(start=391,end=477,evalue=6.44608332055512e-08,bitscore=41.5); HATPase_c(start=521,end=634,evalue=4.89995697323066e-31,bitscore=118.3); REC(start=682,end=794,evalue=2.23967482076876e-40,bitscore=149.4)	7	Pfam:Reg_prop; Pfam:Reg_prop; Pfam:Reg_prop; Pfam:Y_Y_Y; Pfam:HisKA; Pfam:HATPase_c; Pfam:Response_reg	Pfam:Reg_prop(start=58,end=81,evalue=0.0001,bitscore=19.2); Pfam:Reg_prop(start=103,end=126,evalue=2.3e-06,bitscore=24.3); Pfam:Reg_prop(start=145,end=168,evalue=4.1e-05,bitscore=20.4); Pfam:Y_Y_Y(start=273,end=337,evalue=4.7e-10,bitscore=36.2); Pfam:HisKA(start=391,end=477,evalue=1.8e-11,bitscore=43.3); Pfam:HATPase_c(start=521,end=634,evalue=1.4e-22,bitscore=79.9); Pfam:Response_reg(start=684,e…	ATPase histidine kinase DNA gyrase B HSP90 domain protein	-	226186.BT_3049	1.8e-154	553.5	2FWSR@200643; 4AV28@815; 4P0IA@976; COG0745@1; COG0745@2; COG2207@1; COG2207@2; COG3292@1; COG3292@2; COG5002@1; COG5002@2		-
GMGC10.211_601_852.UNKNOWN	Firmicutes bacterium CAG:582	3	HisKA; HATPase_c; REC	HisKA(start=234,end=301,evalue=2.07657665776948e-11,bitscore=53.1); HATPase_c(start=348,end=463,evalue=2.19866114815996e-33,bitscore=126.1); REC(start=490,end=603,evalue=5.00052721109624e-29,bitscore=111.7)	3	Pfam:HisKA; Pfam:HATPase_c; Pfam:Response_reg	Pfam:HisKA(start=234,end=301,evalue=1.8e-12,bitscore=45.8); Pfam:HATPase_c(start=348,end=463,evalue=9.9e-27,bitscore=93.6); Pfam:Response_reg(start=492,end=604,evalue=1.5e-22,bitscore=77.8)	PhoQ Sensor	-	1410626.JHXB01000001_gene2246	1.6e-78	300.8	1TQMV@1239; 247SE@186801; 27KS9@186928; COG0642@1; COG2205@2		-
GMGC10.179_564_340.SPO0A	Faecalibacterium sp. CAG:74	1	REC	REC(start=26,end=141,evalue=3.05207962054233e-33,bitscore=125.7)	2	Pfam:Response_reg; Pfam:Spo0A_C	Pfam:Response_reg(start=28,end=142,evalue=3.1e-29,bitscore=98); Pfam:Spo0A_C(start=170,end=273,evalue=2.5e-43,bitscore=138.4)	May play the central regulatory role in sporulation. It may be an element of the effector pathway responsible for the activation of sporulation genes in response to nutritional stress. Spo0A may act in concert with spo0H (a sigma factor) to control the expression of some genes that are critical to the sporulation process	-	1304880.JAGB01000002_gene2395	4.1e-73	281.6	1TPF7@1239; 24916@186801; COG0745@1; COG0745@2		-
GMGC10.264_085_095.PHOB	Treponema saccharophilum DSM 2985	2	REC; Trans_reg_C	REC(start=1,end=113,evalue=1.32849481733653e-33,bitscore=126.9); Trans_reg_C(start=148,end=228,evalue=1.67862238181128e-12,bitscore=63.1)	2	Pfam:Response_reg; Pfam:Trans_reg_C	Pfam:Response_reg(start=2,end=114,evalue=3.2e-26,bitscore=90.6); Pfam:Trans_reg_C(start=148,end=221,evalue=1.7e-20,bitscore=71)	Response regulators consisting of a CheY-like receiver domain and a winged-helix DNA-binding domain	-	907348.TresaDRAFT_1826	2.2e-72	278.9	2J88Y@203691; COG0745@1; COG0745@2		-
GMGC10.209_099_827.IRLR	Lachnospiraceae bacterium 3-2	2	REC; Trans_reg_C	REC(start=1,end=112,evalue=3.39471222829493e-40,bitscore=148.8); Trans_reg_C(start=145,end=220,evalue=2.6180393740803e-23,bitscore=99)	2	Pfam:Response_reg; Pfam:Trans_reg_C	Pfam:Response_reg(start=3,end=113,evalue=7.2e-28,bitscore=96); Pfam:Trans_reg_C(start=145,end=220,evalue=5.2e-26,bitscore=89.1)	Transcriptional regulatory protein, C terminal	-	1235799.C818_03734	2.3e-87	328.6	1TS81@1239; 248XH@186801; 27KIN@186928; COG0745@1; COG0745@2		-
GMGC10.264_711_010.UNKNOWN	Clostridium sp. CAG:632	0			1	Pfam:Response_reg	Pfam:Response_reg(start=4,end=101,evalue=5.4e-09,bitscore=33.1)	Adenylyl- / guanylyl cyclase, catalytic domain	-	1408324.JNJK01000002_gene3448	9.4e-19	99.8	1UYB2@1239; 24FPV@186801; 27TVC@186928; COG2114@1; COG2114@2		4.6.1.1	ko:K01768	ko00230; ko02025; ko04113; ko04213; map00230; map02025; map04113; map04213	M00695	ko00000; ko00001; ko00002; ko01000
GMGC10.210_820_159.RCSC	Escherichia coli	1	REC	REC(start=1,end=69,evalue=0.338576724687293,bitscore=-3.8)	1	Pfam:Response_reg	Pfam:Response_reg(start=1,end=70,evalue=1.7e-19,bitscore=66.5)	PhoQ Sensor	rcsC	198214.SF2302	2.8e-38	164.1	1NRP8@1224; 1RQCU@1236; COG0642@1; COG0784@1; COG0784@2; COG2205@2	GO:0000155; GO:0000160; GO:0003674; GO:0003824; GO:0004672; GO:0004673; GO:0005575; GO:0005623; GO:0005886; GO:0006464; GO:0006468; GO:0006793; GO:0006796; GO:0006807; GO:0006950; GO:0006970; GO:0007154; GO:0007165; GO:0008150; GO:0008152; GO:0009628; GO:0009987; GO:0016020; GO:0016301; GO:0016310; GO:0016740; GO:0016772; GO:0016773; GO:0016775; GO:0018106; GO:0018193; GO:0018202; GO:0019538; GO:…	2.7.13.3	ko:K07677; ko:K07679	ko02020; ko02026; ko05133; map02020; map02026; map05133	M00474; M00477	ko00000; ko00001; ko00002; ko01000; ko01001; ko02022
GMGC10.048_817_101.UNKNOWN	Roseburia sp. CAG:50	2	REC; Trans_reg_C	REC(start=4,end=114,evalue=4.24339029249684e-41,bitscore=151.8); Trans_reg_C(start=155,end=232,evalue=8.63630916977215e-24,bitscore=100.6)	2	Pfam:Response_reg; Pfam:Trans_reg_C	Pfam:Response_reg(start=6,end=115,evalue=2.9e-29,bitscore=100.4); Pfam:Trans_reg_C(start=155,end=232,evalue=5.3e-25,bitscore=85.4)	Transcriptional regulatory protein, C terminal	-	1256908.HMPREF0373_02212	4.3e-124	450.7	1TP9M@1239; 247TK@186801; 25VZY@186806; COG0745@1; COG0745@2		-
GMGC10.145_804_154.UNKNOWN	Ruthenibacterium lactatiformans	1	REC	REC(start=16,end=134,evalue=2.7440293561521e-26,bitscore=102.6)	1	Pfam:Response_reg	Pfam:Response_reg(start=18,end=135,evalue=1.2e-22,bitscore=77.3)	PhoQ Sensor	-	665956.HMPREF1032_00509	9.3e-66	256.1	1TQMV@1239; 247SE@186801; 3WGVD@541000; COG0642@1; COG0784@1; COG0784@2; COG2205@2		-
GMGC10.184_269_514.PHOP	Massilimaliae massiliensis	2	REC; Trans_reg_C	REC(start=1,end=112,evalue=2.86678375934734e-38,bitscore=142.4); Trans_reg_C(start=145,end=220,evalue=1.41497288328316e-19,bitscore=86.6)	2	Pfam:Response_reg; Pfam:Trans_reg_C	Pfam:Response_reg(start=3,end=113,evalue=7.9e-29,bitscore=99.6); Pfam:Trans_reg_C(start=145,end=220,evalue=1.6e-20,bitscore=72.2)	Transcriptional regulatory protein, C terminal	-	658086.HMPREF0994_06806	1.5e-102	379	1TSRR@1239; 24AG3@186801; 27M23@186928; COG0745@1; COG0745@2		-
GMGC10.210_518_929.UNKNOWN	Lachnospiraceae bacterium NLAE-zl-G231	2	REC; Trans_reg_C	REC(start=47,end=158,evalue=7.63019905990086e-34,bitscore=127.7); Trans_reg_C(start=191,end=265,evalue=1.35190156791253e-16,bitscore=76.7)	2	Pfam:Response_reg; Pfam:Trans_reg_C	Pfam:Response_reg(start=49,end=159,evalue=2.1e-24,bitscore=82.9); Pfam:Trans_reg_C(start=191,end=265,evalue=1.1e-21,bitscore=71.4)	Response regulators consisting of a CheY-like receiver domain and a winged-helix DNA-binding domain	-	478749.BRYFOR_09598	6.4e-108	397.1	1TSWT@1239; 248B6@186801; COG0745@1; COG0745@2		-
GMGC10.211_954_280.UNKNOWN	Eubacterium ramulus ATCC 29099	2	REC; HTH_ARAC	REC(start=1,end=113,evalue=1.62765984796672e-19,bitscore=80.1); HTH_ARAC(start=191,end=274,evalue=2.2765803749518e-27,bitscore=106.7)	4	Pfam:Response_reg; Pfam:HTH_AraC; Pfam:HTH_18; Pfam:HTH_AraC	Pfam:Response_reg(start=1,end=114,evalue=5.2e-23,bitscore=77.9); Pfam:HTH_AraC(start=184,end=225,evalue=7.1e-10,bitscore=36.5); Pfam:HTH_18(start=197,end=276,evalue=1e-19,bitscore=68.3); Pfam:HTH_AraC(start=236,end=275,evalue=2.7e-07,bitscore=28.2)	Psort location Cytoplasmic, score	-	1256908.HMPREF0373_02254	8.1e-130	469.9	1TQCS@1239; 248SC@186801; 25XBG@186806; COG2207@1; COG2207@2; COG4753@1; COG4753@2		-	ko:K07720	ko02020; map02020	M00519	ko00000; ko00001; ko00002; ko02022
GMGC10.298_889_355.REGX3	Fusicatenibacter saccharivorans	1	REC	REC(start=1,end=69,evalue=0.00330045233474706,bitscore=22.6)	1	Pfam:Response_reg	Pfam:Response_reg(start=1,end=70,evalue=3.2e-19,bitscore=66.8)	Psort location Cytoplasmic, score 9.98	-	1121115.AXVN01000024_gene314	1.6e-54	218.8	1TPQG@1239; 248Z4@186801; 3XYMR@572511; COG0745@1; COG0745@2		-
GMGC10.048_743_760.KDPE	Oscillibacter sp. CAG:241	1	REC	REC(start=5,end=115,evalue=2.40042403747628e-40,bitscore=149.3)	1	Pfam:Response_reg	Pfam:Response_reg(start=7,end=116,evalue=2.9e-29,bitscore=98.9)	COG0745 Response regulators consisting of a CheY-like receiver domain and a winged-helix DNA-binding domain	-	1408437.JNJN01000019_gene29	3.2e-50	204.5	1UDAQ@1239; 249RQ@186801; 25VEC@186806; COG0745@1; COG0745@2		-
GMGC10.300_770_822.GRAR	Lactobacillus paracasei NRIC 1917	2	REC; Trans_reg_C	REC(start=1,end=81,evalue=0.00146606560325762,bitscore=27.1); Trans_reg_C(start=117,end=192,evalue=2.14469783963471e-19,bitscore=86)	2	Pfam:Response_reg; Pfam:Trans_reg_C	Pfam:Response_reg(start=1,end=82,evalue=1.4e-17,bitscore=61.1); Pfam:Trans_reg_C(start=117,end=192,evalue=1.1e-26,bitscore=88.5)	response regulator	-	543734.LCABL_19600	6.2e-105	386.7	1TR32@1239; 3F5NZ@33958; 4HAUJ@91061; COG0745@1; COG0745@2		-
GMGC10.247_847_903.HSSR	Staphylococcus epidermidis BVS058A4	1	REC	REC(start=1,end=77,evalue=0.000902469241289379,bitscore=27.8)	1	Pfam:Response_reg	Pfam:Response_reg(start=1,end=78,evalue=1.8e-20,bitscore=70.2)	Member of the two-component regulatory system HssS HssR involved in intracellular heme homeostasis and tempering of staphylococcal virulence. Phosphorylated HssR binds to a direct repeat sequence within hrtAB promoter and activates the expression of hrtAB, an efflux pump, in response to extracellular heme, hemin, hemoglobin or blood (By similarity)	-	176279.SERP1953	2e-47	194.9	1TSWT@1239; 4GXKR@90964; 4HBSC@91061; COG0745@1; COG0745@2		-
GMGC10.208_237_964.UNKNOWN	Firmicutes bacterium CAG:124	2	REC; HTH_ARAC	REC(start=1,end=110,evalue=6.30412401071502e-26,bitscore=101.4); HTH_ARAC(start=155,end=238,evalue=1.59613290523268e-31,bitscore=120.5)	4	Pfam:Response_reg; Pfam:HTH_AraC; Pfam:HTH_18; Pfam:HTH_AraC	Pfam:Response_reg(start=1,end=111,evalue=1.8e-25,bitscore=86.9); Pfam:HTH_AraC(start=152,end=189,evalue=1.1e-07,bitscore=29.7); Pfam:HTH_18(start=161,end=240,evalue=2.1e-22,bitscore=77.2); Pfam:HTH_AraC(start=200,end=239,evalue=1.8e-09,bitscore=35.4)	helix_turn_helix, arabinose operon control protein	-	1235797.C816_00044	2e-84	318.9	1URF2@1239; 24BBP@186801; 2N7HJ@216572; COG2207@1; COG2207@2; COG4753@1; COG4753@2		-	ko:K07720	ko02020; map02020	M00519	ko00000; ko00001; ko00002; ko02022
GMGC10.211_794_355.UNKNOWN	[Clostridium] cf. saccharolyticum K10	1	REC	REC(start=5,end=115,evalue=2.77585030644538e-45,bitscore=165.7)	1	Pfam:Response_reg	Pfam:Response_reg(start=7,end=116,evalue=1.2e-29,bitscore=100.4)	response regulator receiver	-	742740.HMPREF9474_02222	3e-61	241.1	1TPZ0@1239; 21Z8Z@1506553; 249IC@186801; COG0745@1; COG0745@2		-
GMGC10.145_967_093.UNKNOWN	Eubacterium sp. CAG:156	2	REC; HTH_ARAC	REC(start=2,end=116,evalue=4.00042176215696e-28,bitscore=108.7); HTH_ARAC(start=432,end=515,evalue=1.3187362076895e-23,bitscore=94.2)	4	Pfam:Response_reg; Pfam:HTH_AraC; Pfam:HTH_18; Pfam:HTH_AraC	Pfam:Response_reg(start=4,end=117,evalue=3e-28,bitscore=96.3); Pfam:HTH_AraC(start=427,end=466,evalue=2.5e-07,bitscore=27.4); Pfam:HTH_18(start=438,end=516,evalue=2.2e-17,bitscore=59.9); Pfam:HTH_AraC(start=477,end=515,evalue=3e-09,bitscore=33.6)	Psort location Cytoplasmic, score	-	411463.EUBVEN_02604	3.2e-225	787.7	1TQCS@1239; 248SC@186801; 25XBG@186806; COG2207@1; COG2207@2; COG4753@1; COG4753@2		-
GMGC10.292_426_970.UNKNOWN	Faecalibacterium prausnitzii	4	HisKA; HATPase_c; REC; REC	HisKA(start=348,end=414,evalue=5.95246859936761e-21,bitscore=84.8); HATPase_c(start=461,end=579,evalue=1.36250900548406e-38,bitscore=143.4); REC(start=595,end=712,evalue=4.23062594715018e-18,bitscore=75.4); REC(start=735,end=853,evalue=5.06780559816915e-39,bitscore=144.9)	4	Pfam:HisKA; Pfam:HATPase_c; Pfam:Response_reg; Pfam:Response_reg	Pfam:HisKA(start=348,end=414,evalue=9e-16,bitscore=57); Pfam:HATPase_c(start=461,end=579,evalue=1e-27,bitscore=96.5); Pfam:Response_reg(start=597,end=713,evalue=1.3e-13,bitscore=50.1); Pfam:Response_reg(start=737,end=854,evalue=3.2e-28,bitscore=97.2)	His Kinase A (phosphoacceptor) domain	-	748224.HMPREF9436_01370		1453.3	1TSDF@1239; 250SJ@186801; 3WST3@541000; COG0642@1; COG0642@2; COG0745@1; COG0745@2; COG0784@1; COG0784@2		-
GMGC10.145_646_042.CHEV	Selenomonas bovis 8-14-1	2	CheW; REC	CheW(start=18,end=150,evalue=2.44985627382176e-31,bitscore=119.3); REC(start=178,end=300,evalue=1.7444826309889e-19,bitscore=80)	2	Pfam:CheW; Pfam:Response_reg	Pfam:CheW(start=22,end=154,evalue=2.1e-33,bitscore=108.8); Pfam:Response_reg(start=180,end=301,evalue=1.5e-20,bitscore=70)	PFAM CheW domain protein, response regulator receiver	cheV	1123250.KB908389_gene2043	1.1e-167	595.9	1TRJU@1239; 4H2QD@909932; COG0784@1; COG0784@2; COG0835@1; COG0835@2	GO:0005575; GO:0005622; GO:0005623; GO:0005737; GO:0005829; GO:0006935; GO:0008150; GO:0009605; GO:0040011; GO:0042221; GO:0042330; GO:0044424; GO:0044444; GO:0044464; GO:0050896	2.7.13.3	ko:K03407; ko:K03408; ko:K03415	ko02020; ko02030; map02020; map02030	M00506	ko00000; ko00001; ko00002; ko01000; ko01001; ko02022; ko02035
GMGC10.055_897_813.VANR	Clostridium sp. CAG:58	1	REC	REC(start=2,end=103,evalue=7.81332379358811e-31,bitscore=117.7)	1	Pfam:Response_reg	Pfam:Response_reg(start=4,end=103,evalue=1.7e-28,bitscore=95.4)	Transcriptional regulatory protein, C terminal	-	742740.HMPREF9474_00011	8.6e-45	186	1TP9M@1239; 21YBA@1506553; 247TK@186801; COG0745@1; COG0745@2		-
GMGC10.055_454_305.UNKNOWN	Robinsoniella sp. KNHs210	2	REC; Trans_reg_C	REC(start=2,end=112,evalue=3.75755077328336e-33,bitscore=125.4); Trans_reg_C(start=152,end=229,evalue=3.84939201305489e-21,bitscore=91.8)	2	Pfam:Response_reg; Pfam:Trans_reg_C	Pfam:Response_reg(start=4,end=113,evalue=9.5e-23,bitscore=79.4); Pfam:Trans_reg_C(start=151,end=229,evalue=1e-23,bitscore=81.5)	response regulator	-	180332.JTGN01000001_gene5140	1.1e-114	419.5	1TSNV@1239; 2493A@186801; COG0745@1; COG0745@2		-
GMGC10.207_564_972.PHOP	Eubacterium ramulus ATCC 29099	2	REC; Trans_reg_C	REC(start=1,end=112,evalue=5.30423787453127e-42,bitscore=154.8); Trans_reg_C(start=145,end=220,evalue=2.98730865347399e-18,bitscore=82.2)	2	Pfam:Response_reg; Pfam:Trans_reg_C	Pfam:Response_reg(start=3,end=113,evalue=9.5e-31,bitscore=105.8); Pfam:Trans_reg_C(start=145,end=220,evalue=7.2e-19,bitscore=66.9)	Transcriptional regulatory protein, C terminal	-	1256908.HMPREF0373_00306	1e-119	436	1TSRR@1239; 24AG3@186801; 25W0I@186806; COG0745@1; COG0745@2		-
GMGC10.269_184_101.UNKNOWN	Lachnoclostridium phocaeense	2	REC; HTH_ARAC	REC(start=6,end=120,evalue=5.27858816041188e-28,bitscore=108.3); HTH_ARAC(start=447,end=530,evalue=1.18346102985616e-25,bitscore=101)	3	Pfam:Response_reg; Pfam:HTH_18; Pfam:HTH_AraC	Pfam:Response_reg(start=8,end=121,evalue=3.2e-26,bitscore=90); Pfam:HTH_18(start=453,end=532,evalue=3.5e-18,bitscore=63.1); Pfam:HTH_AraC(start=492,end=531,evalue=5.2e-09,bitscore=33.4)	Psort location Cytoplasmic, score 9.98	-	553973.CLOHYLEM_05737	1.7e-224	785.4	1TV2J@1239; 21YXF@1506553; 249HW@186801; COG2207@1; COG2207@2; COG4753@1; COG4753@2		-
GMGC10.204_897_584.UNKNOWN	Blautia wexlerae DSM 19850	1	REC	REC(start=1,end=98,evalue=8.13829924439058e-20,bitscore=81.1)	1	Pfam:Response_reg	Pfam:Response_reg(start=1,end=99,evalue=1.8e-21,bitscore=73.8)	Transcriptional regulatory protein, C terminal	-	1121115.AXVN01000040_gene3781	5.3e-69	266.9	1TT12@1239; 24AB1@186801; 3Y1FK@572511; COG0745@1; COG0745@2		-
GMGC10.208_789_478.UNKNOWN	[Eubacterium] hallii	1	REC	REC(start=1,end=80,evalue=1.69535824455423e-08,bitscore=43.5)	1	Pfam:Response_reg	Pfam:Response_reg(start=1,end=81,evalue=8.3e-22,bitscore=74.5)	helix_turn_helix, Lux Regulon	ycf29	411469.EUBHAL_01793	2.8e-35	154.5	1UQ9Y@1239; 24EZU@186801; COG2197@1; COG2197@2		-	ko:K02485; ko:K07684	ko02020; map02020	M00471	ko00000; ko00001; ko00002; ko02022
GMGC10.055_384_196.REGX3	Clostridium neonatale	0			0			PFAM response regulator receiver	-	931276.Cspa_c12640	1.2e-107	396	1TPWS@1239; 25AZ2@186801; 36ESG@31979; COG0745@1; COG0745@2		-
GMGC10.202_727_969.UNKNOWN	Subdoligranulum variabile DSM 15176	1	REC	REC(start=1,end=101,evalue=2.66186927279348e-24,bitscore=96)	2	Pfam:Response_reg; Pfam:Trans_reg_C	Pfam:Response_reg(start=1,end=102,evalue=2e-21,bitscore=73.5); Pfam:Trans_reg_C(start=138,end=189,evalue=7.6e-13,bitscore=44.2)	response regulator receiver	-	411471.SUBVAR_04483	4.2e-98	364	1TT12@1239; 24AB1@186801; 3WIXV@541000; COG0745@1; COG0745@2		-
GMGC10.055_454_121.PHOB	Robinsoniella peoriensis	2	REC; Trans_reg_C	REC(start=3,end=116,evalue=6.145085508412e-38,bitscore=141.3); Trans_reg_C(start=150,end=223,evalue=7.2313804829554e-26,bitscore=107.5)	2	Pfam:Response_reg; Pfam:Trans_reg_C	Pfam:Response_reg(start=5,end=117,evalue=7.7e-28,bitscore=95.8); Pfam:Trans_reg_C(start=150,end=223,evalue=2.4e-27,bitscore=93.3)	Response regulator receiver domain protein	-	180332.JTGN01000012_gene280	8.1e-120	436.4	1TQY9@1239; 24D6A@186801; COG0745@1; COG0745@2		-
GMGC10.046_677_607.UNKNOWN	[Desulfotomaculum] guttoideum	2	REC; HTH_ARAC	REC(start=2,end=116,evalue=2.70263712451092e-25,bitscore=99.3); HTH_ARAC(start=410,end=494,evalue=5.52104092867027e-26,bitscore=102.1)	4	Pfam:Response_reg; Pfam:HTH_AraC; Pfam:HTH_18; Pfam:HTH_AraC	Pfam:Response_reg(start=4,end=117,evalue=5.3e-22,bitscore=75.5); Pfam:HTH_AraC(start=403,end=444,evalue=6.1e-09,bitscore=31.8); Pfam:HTH_18(start=416,end=496,evalue=3.9e-21,bitscore=71.2); Pfam:HTH_AraC(start=457,end=495,evalue=2.7e-10,bitscore=36.2)	helix_turn_helix, arabinose operon control protein	-	935948.KE386494_gene117	2.3e-50	206.8	1UNEQ@1239; 24E34@186801; 42HWE@68295; COG2207@1; COG2207@2; COG4753@1; COG4753@2		-	ko:K07720	ko02020; map02020	M00519	ko00000; ko00001; ko00002; ko02022
GMGC10.033_490_666.CHEB	Butyrivibrio crossotus CAG:259	1	REC	REC(start=3,end=121,evalue=2.96613348611535e-22,bitscore=89.2)	2	Pfam:Response_reg; Pfam:CheB_methylest	Pfam:Response_reg(start=5,end=120,evalue=2e-21,bitscore=81.5); Pfam:CheB_methylest(start=181,end=362,evalue=1.1e-52,bitscore=178.5)	catalyzes the demethylation of specific methylglutamate residues introduced into the chemoreceptors (methyl-accepting chemotaxis proteins) by CheR	cheB	511680.BUTYVIB_01856	1.2e-202	712.2	1TRHC@1239; 249FD@186801; 4BWWF@830; COG2201@1; COG2201@2		3.1.1.61,3.5.1.44	ko:K03412	ko02020; ko02030; map02020; map02030	M00506	ko00000; ko00001; ko00002; ko01000; ko02022; ko02035
GMGC10.181_827_849.UNKNOWN	Parabacteroides sp. YL27	1	REC	REC(start=1,end=97,evalue=4.42800063008656e-21,bitscore=85.3)	1	Pfam:Response_reg	Pfam:Response_reg(start=1,end=98,evalue=2.4e-23,bitscore=79.2)	PhoQ Sensor	-	484018.BACPLE_03874	4.4e-34	150.6	2FM2N@200643; 4AMGE@815; 4NDXU@976; COG0642@1; COG0745@1; COG0745@2; COG1879@1; COG1879@2; COG2205@2		-	ko:K10439	ko02010; ko02030; map02010; map02030	M00212	ko00000; ko00001; ko00002; ko02000
GMGC10.300_296_354.PHOB	Clostridium sp. CAG:217	1	REC	REC(start=6,end=115,evalue=3.45303390748349e-32,bitscore=122.2)	1	Pfam:Response_reg	Pfam:Response_reg(start=6,end=116,evalue=1.5e-26,bitscore=89.9)	Transcriptional regulatory protein, C terminal	-	888062.HMPREF9083_0474	9.6e-36	156.4	1TQY9@1239; 4H8YR@909932; COG0745@1; COG0745@2		-
GMGC10.204_406_879.UNKNOWN	Eubacterium ventriosum ATCC 27560	2	REC; HTH_ARAC	REC(start=2,end=116,evalue=3.78969096842115e-29,bitscore=112.1); HTH_ARAC(start=432,end=499,evalue=7.53752422999286e-10,bitscore=48.5)	3	Pfam:Response_reg; Pfam:HTH_AraC; Pfam:HTH_18	Pfam:Response_reg(start=4,end=117,evalue=1.4e-29,bitscore=99.9); Pfam:HTH_AraC(start=428,end=466,evalue=2.3e-08,bitscore=30); Pfam:HTH_18(start=438,end=501,evalue=8.8e-12,bitscore=41.2)	Psort location Cytoplasmic, score	-	411463.EUBVEN_02604	1.7e-279	968	1TQCS@1239; 248SC@186801; 25XBG@186806; COG2207@1; COG2207@2; COG4753@1; COG4753@2		-
GMGC10.300_968_304.UNKNOWN	Neglecta timonensis	1	REC	REC(start=1,end=92,evalue=1.17070245929019e-11,bitscore=54)	2	Pfam:Response_reg; Pfam:GGDEF	Pfam:Response_reg(start=1,end=93,evalue=1.4e-19,bitscore=67.4); Pfam:GGDEF(start=108,end=174,evalue=1.7e-12,bitscore=42.6)	Putative diguanylate phosphodiesterase	cph2_1	658086.HMPREF0994_05609	8.7e-74	283.1	1TP8V@1239; 247PX@186801; 27IKU@186928; COG5001@1; COG5001@2		-
GMGC10.258_074_859.UNKNOWN	Clostridium sp. CAG:127	1	REC	REC(start=2,end=114,evalue=2.34846923856216e-34,bitscore=129.4)	1	Pfam:Response_reg	Pfam:Response_reg(start=4,end=115,evalue=9.2e-31,bitscore=104.5)	cheY-homologous receiver domain	-	1506994.JNLQ01000002_gene2681	2.2e-36	158.3	1VBZF@1239; 24Q6V@186801; 4BZHN@830; COG2201@1; COG2201@2		3.1.1.61,3.5.1.44	ko:K03412; ko:K03413	ko02020; ko02030; map02020; map02030	M00506	ko00000; ko00001; ko00002; ko01000; ko02022; ko02035
GMGC10.057_202_918.UNKNOWN	Parabacteroides sp. HGS0025	2	REC; PP2C_SIG	REC(start=3,end=120,evalue=5.65745070967087e-28,bitscore=108.2); PP2C_SIG(start=168,end=385,evalue=8.49923494669075e-52,bitscore=187.3)	2	Pfam:Response_reg; Pfam:SpoIIE	Pfam:Response_reg(start=5,end=121,evalue=1.4e-23,bitscore=80.4); Pfam:SpoIIE(start=194,end=386,evalue=1.4e-51,bitscore=171.3)	Sigma factor PP2C-like phosphatases	-	1122931.AUAE01000031_gene2919	3.2e-217	760.8	231YN@171551; 2G2UW@200643; 4PM3Q@976; COG2208@1; COG2208@2; COG4753@1; COG4753@2		3.1.3.3	ko:K07315			ko00000; ko01000; ko03021
GMGC10.056_477_395.UNKNOWN	Bacteroides faecis MAJ27	2	HATPase_c; REC	HATPase_c(start=1,end=76,evalue=0.00149358810139568,bitscore=27); REC(start=123,end=235,evalue=1.1123792936246e-35,bitscore=133.8)	2	Pfam:HATPase_c; Pfam:Response_reg	Pfam:HATPase_c(start=1,end=76,evalue=1.1e-16,bitscore=58.9); Pfam:Response_reg(start=125,end=236,evalue=1.1e-26,bitscore=89.6)	PhoQ Sensor	-	1077285.AGDG01000010_gene2719	5.1e-176	623.6	2FM2N@200643; 4AMCC@815; 4NDXU@976; COG0642@1; COG0745@1; COG0745@2; COG2205@2; COG2207@1; COG2207@2; COG3292@1; COG3292@2		-
GMGC10.182_663_523.UNKNOWN	Clostridium phoceensis	1	REC	REC(start=3,end=113,evalue=5.72305695306446e-47,bitscore=171.3)	1	Pfam:Response_reg	Pfam:Response_reg(start=5,end=114,evalue=5.3e-31,bitscore=104.5)	Transcriptional regulatory protein, C terminal	-	742738.HMPREF9460_00783	4.6e-63	247.3	1TPZ0@1239; 249IC@186801; 26898@186813; COG0745@1; COG0745@2		-
